# Supplementary material for: Ureas are identified as the first neutral O-donors broadly effective in stabilizing ionic liquids and other salts of boron-centred cations: synthesis and detailed characterization
Source: RSC Adv. 2025 Oct 27;15(48):40519–27. doi: 10.1039/d5ra05311k (PMC12557308; doi:10.1039/d5ra05311k)
Supplement: RA-015-D5RA05311K-s002 [file RA-015-D5RA05311K-s002.cif]

# Supplementary Information (SI) for RSC Advances.
# This journal is © The Royal Society of Chemistry 2025

####################################################################### 
# 
# This file contains crystal structure data downloaded from the 
# Cambridge Structural Database (CSD) hosted by the Cambridge 
# Crystallographic Data Centre (CCDC).
# 
# Full information about CCDC data access policies and citation 
# guidelines are available at http://www.ccdc.cam.ac.uk/access/V1 
# 
# Audit and citation data items may have been added by the CCDC. 
# Please retain this information to preserve the provenance of 
# this file and to allow appropriate attribution of the data. 
# 
#######################################################################

data_11-I
_database_code_depnum_ccdc_archive 'CCDC 2472950'
loop_
_audit_author_name
_audit_author_address
'Matthias Zeller'
;Department of Chemistry, Purdue University
United States of America
;
_audit_update_record             
;
2025-07-15 deposited with the CCDC.	2025-10-09 downloaded from the CCDC.
;

_audit_creation_method           SHELXL-2019/3
_shelx_SHELXL_version_number     2019/3
_chemical_name_systematic        ?
_chemical_name_common            ?
_chemical_melting_point          ?
_chemical_formula_moiety         'C8 H21 B N3 O, I'
_chemical_formula_sum            'C8 H21 B I N3 O'
_chemical_formula_weight         312.99

loop_
_atom_type_symbol
_atom_type_description
_atom_type_scat_dispersion_real
_atom_type_scat_dispersion_imag
_atom_type_scat_source
C C 0.0033 0.0016 'International Tables Vol C Tables 4.2.6.8 and 6.1.1.4'
H H 0.0000 0.0000 'International Tables Vol C Tables 4.2.6.8 and 6.1.1.4'
B B 0.0013 0.0007 'International Tables Vol C Tables 4.2.6.8 and 6.1.1.4'
N N 0.0061 0.0033 'International Tables Vol C Tables 4.2.6.8 and 6.1.1.4'
O O 0.0106 0.0060 'International Tables Vol C Tables 4.2.6.8 and 6.1.1.4'
I I -0.4742 1.8119 'International Tables Vol C Tables 4.2.6.8 and 6.1.1.4'

_space_group_crystal_system      monoclinic
_space_group_IT_number           14
_space_group_name_H-M_alt        'P 21/c'
_space_group_name_Hall           '-P 2ybc'

_shelx_space_group_comment       
;
The symmetry employed for this shelxl refinement is uniquely defined
by the following loop, which should always be used as a source of
symmetry information in preference to the above space-group names.
They are only intended as comments.
;

loop_
_space_group_symop_operation_xyz
'x, y, z'
'-x, y+1/2, -z+1/2'
'-x, -y, -z'
'x, -y-1/2, z-1/2'

_cell_length_a                   9.6367(6)
_cell_length_b                   12.7626(7)
_cell_length_c                   11.3363(6)
_cell_angle_alpha                90
_cell_angle_beta                 107.192(3)
_cell_angle_gamma                90
_cell_volume                     1331.95(13)
_cell_formula_units_Z            4
_cell_measurement_temperature    150(2)
_cell_measurement_reflns_used    9971
_cell_measurement_theta_min      2.2123
_cell_measurement_theta_max      33.1567

_exptl_crystal_description       plate
_exptl_crystal_colour            colourless
_exptl_crystal_density_meas      ?
_exptl_crystal_density_method    ?
_exptl_crystal_density_diffrn    1.561
_exptl_crystal_F_000             624
_exptl_transmission_factor_min   ?
_exptl_transmission_factor_max   ?
_exptl_crystal_size_max          0.550
_exptl_crystal_size_mid          0.520
_exptl_crystal_size_min          0.040
_exptl_absorpt_coefficient_mu    2.382
_shelx_estimated_absorpt_T_min   0.354
_shelx_estimated_absorpt_T_max   0.911
_exptl_absorpt_correction_type   multi-scan
_exptl_absorpt_correction_T_min  0.5017
_exptl_absorpt_correction_T_max  0.7465
_exptl_absorpt_process_details   
;
 SADABS 2016/2: Krause, L., Herbst-Irmer, R., Sheldrick G.M. & Stalke D.,
 J. Appl. Cryst. 48 (2015) 3-10
;
_exptl_absorpt_special_details   ?
_diffrn_ambient_temperature      150(2)
_diffrn_radiation_wavelength     0.71073
_diffrn_radiation_type           MoK\a
_diffrn_source                   'fine focus sealed tube X-ray source'
_diffrn_source_current           '30 mA'
_diffrn_source_voltage           '50 kV'
_diffrn_radiation_monochromator  'Triumph curved graphite crystal'
_diffrn_measurement_device       'three circle diffractometer'
_diffrn_measurement_device_type  'Bruker AXS D8 Quest'
_diffrn_detector_type            
'PhotonII charge-integrating pixel array (CPAD)'
_diffrn_measurement_method       'omega and phi scans'
_diffrn_detector_area_resol_mean 7.4074
_diffrn_reflns_number            25245
_diffrn_reflns_av_unetI/netI     0.0606
_diffrn_reflns_av_R_equivalents  0.0787
_diffrn_reflns_limit_h_min       -14
_diffrn_reflns_limit_h_max       14
_diffrn_reflns_limit_k_min       -18
_diffrn_reflns_limit_k_max       18
_diffrn_reflns_limit_l_min       -14
_diffrn_reflns_limit_l_max       17
_diffrn_reflns_theta_min         2.467
_diffrn_reflns_theta_max         33.162
_diffrn_reflns_theta_full        25.242
_diffrn_measured_fraction_theta_max 0.974
_diffrn_measured_fraction_theta_full 1.000
_diffrn_reflns_Laue_measured_fraction_max 0.974
_diffrn_reflns_Laue_measured_fraction_full 1.000
_diffrn_reflns_point_group_measured_fraction_max 0.974
_diffrn_reflns_point_group_measured_fraction_full 1.000
_reflns_number_total             4954
_reflns_number_gt                3637
_reflns_threshold_expression     'I > 2\s(I)'
_reflns_Friedel_coverage         0.000
_reflns_Friedel_fraction_max     .
_reflns_Friedel_fraction_full    .

_reflns_special_details          
;
 Reflections were merged by SHELXL according to the crystal
 class for the calculation of statistics and refinement.
 
 _reflns_Friedel_fraction is defined as the number of unique
 Friedel pairs measured divided by the number that would be
 possible theoretically, ignoring centric projections and
 systematic absences.
;

_computing_data_collection       'Apex4 v2022.10-1 (Bruker, 2022)'
_computing_cell_refinement       'SAINT V8.40B (Bruker, 2020)'
_computing_data_reduction        'SAINT V8.40B (Bruker, 2020)'
_computing_structure_solution    'SHELXT (Sheldrick, 2015b)'
_computing_structure_refinement  
;  
SHELXL-2019/2 (Sheldrick, 2015a, 2019), 
SHELXLE Rev1573 (H\"ubschle et al., 2011)
;
_computing_molecular_graphics    ?
_computing_publication_material  ?
_refine_special_details          ?
_refine_ls_structure_factor_coef Fsqd
_refine_ls_matrix_type           full
_refine_ls_weighting_scheme      calc
_refine_ls_weighting_details     
'w=1/[\s^2^(Fo^2^)+(0.0396P)^2^+0.6720P] where P=(Fo^2^+2Fc^2^)/3'
_atom_sites_solution_primary     dual
_atom_sites_solution_secondary   difmap
_atom_sites_solution_hydrogens   geom
_refine_ls_hydrogen_treatment    mixed
_refine_ls_extinction_method     'SHELXL-2019/2 (Sheldrick 2019)'
_refine_ls_extinction_coef       0.0025(6)
_refine_ls_extinction_expression Fc^*^=kFc[1+0.001xFc^2^\l^3^/sin(2\q)]^-1/4^
_refine_ls_number_reflns         4954
_refine_ls_number_parameters     134
_refine_ls_number_restraints     0
_refine_ls_R_factor_all          0.0626
_refine_ls_R_factor_gt           0.0362
_refine_ls_wR_factor_ref         0.0962
_refine_ls_wR_factor_gt          0.0863
_refine_ls_goodness_of_fit_ref   1.018
_refine_ls_restrained_S_all      1.018
_refine_ls_shift/su_max          0.001
_refine_ls_shift/su_mean         0.000

loop_
_atom_site_label
_atom_site_type_symbol
_atom_site_fract_x
_atom_site_fract_y
_atom_site_fract_z
_atom_site_U_iso_or_equiv
_atom_site_adp_type
_atom_site_occupancy
_atom_site_site_symmetry_order
_atom_site_calc_flag
_atom_site_refinement_flags_posn
_atom_site_refinement_flags_adp
_atom_site_refinement_flags_occupancy
_atom_site_disorder_assembly
_atom_site_disorder_group
I1 I 0.86312(2) 0.09785(2) 0.68467(2) 0.02874(8) Uani 1 1 d . . . . .
O1 O 0.4241(2) 0.40004(14) 0.59816(17) 0.0251(4) Uani 1 1 d . . . . .
N1 N 0.6688(2) 0.38039(18) 0.6051(2) 0.0242(4) Uani 1 1 d . . . . .
N2 N 0.6134(2) 0.4416(2) 0.7672(2) 0.0272(4) Uani 1 1 d . . . . .
N3 N 0.2147(2) 0.27818(18) 0.54851(18) 0.0233(4) Uani 1 1 d . . . . .
C1 C 0.5621(3) 0.40522(18) 0.6521(2) 0.0209(4) Uani 1 1 d . . . . .
C2 C 0.8099(3) 0.4013(2) 0.6946(3) 0.0267(5) Uani 1 1 d . . . . .
H2A H 0.859167 0.460957 0.668056 0.032 Uiso 1 1 calc R U . . .
H2B H 0.873636 0.338871 0.706533 0.032 Uiso 1 1 calc R U . . .
C3 C 0.7705(3) 0.4276(3) 0.8123(3) 0.0318(6) Uani 1 1 d . . . . .
H3A H 0.796885 0.369588 0.872840 0.038 Uiso 1 1 calc R U . . .
H3B H 0.819477 0.492534 0.850999 0.038 Uiso 1 1 calc R U . . .
C4 C 0.6594(3) 0.3569(2) 0.4775(2) 0.0297(5) Uani 1 1 d . . . . .
H4A H 0.558461 0.364233 0.425916 0.045 Uiso 1 1 calc R U . . .
H4B H 0.692363 0.285008 0.471749 0.045 Uiso 1 1 calc R U . . .
H4C H 0.720995 0.405766 0.448858 0.045 Uiso 1 1 calc R U . . .
C5 C 0.5266(3) 0.4560(3) 0.8509(3) 0.0323(6) Uani 1 1 d . . . . .
H5A H 0.426186 0.472096 0.803357 0.048 Uiso 1 1 calc R U . . .
H5B H 0.566397 0.513921 0.907480 0.048 Uiso 1 1 calc R U . . .
H5C H 0.528424 0.391558 0.898427 0.048 Uiso 1 1 calc R U . . .
C6 C 0.2665(4) 0.2291(3) 0.6732(2) 0.0387(7) Uani 1 1 d . . . . .
H6A H 0.183964 0.197819 0.694211 0.058 Uiso 1 1 calc R U . . .
H6B H 0.311564 0.282660 0.734495 0.058 Uiso 1 1 calc R U . . .
H6C H 0.337949 0.174571 0.672850 0.058 Uiso 1 1 calc R U . . .
C7 C 0.1359(3) 0.1972(2) 0.4588(2) 0.0321(6) Uani 1 1 d . . . . .
H7A H 0.090943 0.230108 0.378407 0.048 Uiso 1 1 calc R U . . .
H7B H 0.060396 0.165065 0.488847 0.048 Uiso 1 1 calc R U . . .
H7C H 0.204503 0.143228 0.450031 0.048 Uiso 1 1 calc R U . . .
C8 C 0.1101(3) 0.3628(3) 0.5519(3) 0.0360(6) Uani 1 1 d . . . . .
H8A H 0.072752 0.394131 0.469681 0.054 Uiso 1 1 calc R U . . .
H8B H 0.159253 0.416614 0.611221 0.054 Uiso 1 1 calc R U . . .
H8C H 0.029247 0.333384 0.577086 0.054 Uiso 1 1 calc R U . . .
B1 B 0.3472(3) 0.3194(2) 0.5039(2) 0.0240(5) Uani 1 1 d . . . . .
H1A H 0.4217(16) 0.2540(14) 0.5001(3) 0.029 Uiso 1 1 calc R U . . .
H1B H 0.3070(9) 0.3554(8) 0.4107(19) 0.029 Uiso 1 1 calc R U . . .

loop_
_atom_site_aniso_label
_atom_site_aniso_U_11
_atom_site_aniso_U_22
_atom_site_aniso_U_33
_atom_site_aniso_U_23
_atom_site_aniso_U_13
_atom_site_aniso_U_12
I1 0.03012(11) 0.02836(11) 0.02568(10) 0.00251(7) 0.00508(7) -0.00153(7)
O1 0.0202(8) 0.0286(9) 0.0261(9) -0.0070(7) 0.0062(7) 0.0004(7)
N1 0.0219(10) 0.0280(11) 0.0249(10) -0.0026(9) 0.0104(8) 0.0001(8)
N2 0.0213(10) 0.0367(12) 0.0231(10) -0.0068(10) 0.0059(8) -0.0025(9)
N3 0.0239(10) 0.0290(11) 0.0167(8) -0.0010(8) 0.0056(7) -0.0023(8)
C1 0.0207(10) 0.0190(10) 0.0239(10) 0.0007(9) 0.0078(8) -0.0001(8)
C2 0.0198(11) 0.0289(13) 0.0321(13) -0.0033(11) 0.0090(9) -0.0009(10)
C3 0.0216(12) 0.0431(16) 0.0288(12) -0.0043(12) 0.0046(10) -0.0010(11)
C4 0.0326(14) 0.0348(14) 0.0266(12) -0.0014(11) 0.0160(10) 0.0011(11)
C5 0.0295(13) 0.0433(17) 0.0264(12) -0.0074(12) 0.0119(10) -0.0055(12)
C6 0.0406(16) 0.0517(19) 0.0196(11) 0.0078(12) 0.0024(11) -0.0106(14)
C7 0.0341(14) 0.0361(15) 0.0244(11) -0.0075(11) 0.0061(10) -0.0113(12)
C8 0.0271(13) 0.0442(17) 0.0383(15) -0.0107(14) 0.0123(11) 0.0002(12)
B1 0.0243(13) 0.0298(14) 0.0192(11) -0.0048(11) 0.0085(9) -0.0018(10)

_geom_special_details            
;
 All esds (except the esd in the dihedral angle between two l.s. planes)
 are estimated using the full covariance matrix.  The cell esds are taken
 into account individually in the estimation of esds in distances, angles
 and torsion angles; correlations between esds in cell parameters are only
 used when they are defined by crystal symmetry.  An approximate (isotropic)
 treatment of cell esds is used for estimating esds involving l.s. planes.
;

loop_
_geom_bond_atom_site_label_1
_geom_bond_atom_site_label_2
_geom_bond_distance
_geom_bond_site_symmetry_2
_geom_bond_publ_flag
O1 C1 1.291(3) . ?
O1 B1 1.510(3) . ?
N1 C1 1.329(3) . ?
N1 C4 1.453(3) . ?
N1 C2 1.461(3) . ?
N2 C1 1.335(3) . ?
N2 C5 1.450(3) . ?
N2 C3 1.459(4) . ?
N3 C8 1.485(4) . ?
N3 C6 1.491(3) . ?
N3 C7 1.491(3) . ?
N3 B1 1.595(3) . ?
C2 C3 1.529(4) . ?
C2 H2A 0.9900 . ?
C2 H2B 0.9900 . ?
C3 H3A 0.9900 . ?
C3 H3B 0.9900 . ?
C4 H4A 0.9800 . ?
C4 H4B 0.9800 . ?
C4 H4C 0.9800 . ?
C5 H5A 0.9800 . ?
C5 H5B 0.9800 . ?
C5 H5C 0.9800 . ?
C6 H6A 0.9800 . ?
C6 H6B 0.9800 . ?
C6 H6C 0.9800 . ?
C7 H7A 0.9800 . ?
C7 H7B 0.9800 . ?
C7 H7C 0.9800 . ?
C8 H8A 0.9800 . ?
C8 H8B 0.9800 . ?
C8 H8C 0.9800 . ?
B1 H1A 1.11(2) . ?
B1 H1B 1.11(2) . ?

loop_
_geom_angle_atom_site_label_1
_geom_angle_atom_site_label_2
_geom_angle_atom_site_label_3
_geom_angle
_geom_angle_site_symmetry_1
_geom_angle_site_symmetry_3
_geom_angle_publ_flag
C1 O1 B1 126.3(2) . . ?
C1 N1 C4 128.4(2) . . ?
C1 N1 C2 110.5(2) . . ?
C4 N1 C2 120.0(2) . . ?
C1 N2 C5 124.4(2) . . ?
C1 N2 C3 110.2(2) . . ?
C5 N2 C3 121.7(2) . . ?
C8 N3 C6 108.7(2) . . ?
C8 N3 C7 108.0(2) . . ?
C6 N3 C7 108.4(2) . . ?
C8 N3 B1 112.4(2) . . ?
C6 N3 B1 111.4(2) . . ?
C7 N3 B1 107.84(19) . . ?
O1 C1 N1 127.5(2) . . ?
O1 C1 N2 120.9(2) . . ?
N1 C1 N2 111.6(2) . . ?
N1 C2 C3 103.0(2) . . ?
N1 C2 H2A 111.2 . . ?
C3 C2 H2A 111.2 . . ?
N1 C2 H2B 111.2 . . ?
C3 C2 H2B 111.2 . . ?
H2A C2 H2B 109.1 . . ?
N2 C3 C2 102.8(2) . . ?
N2 C3 H3A 111.2 . . ?
C2 C3 H3A 111.2 . . ?
N2 C3 H3B 111.2 . . ?
C2 C3 H3B 111.2 . . ?
H3A C3 H3B 109.1 . . ?
N1 C4 H4A 109.5 . . ?
N1 C4 H4B 109.5 . . ?
H4A C4 H4B 109.5 . . ?
N1 C4 H4C 109.5 . . ?
H4A C4 H4C 109.5 . . ?
H4B C4 H4C 109.5 . . ?
N2 C5 H5A 109.5 . . ?
N2 C5 H5B 109.5 . . ?
H5A C5 H5B 109.5 . . ?
N2 C5 H5C 109.5 . . ?
H5A C5 H5C 109.5 . . ?
H5B C5 H5C 109.5 . . ?
N3 C6 H6A 109.5 . . ?
N3 C6 H6B 109.5 . . ?
H6A C6 H6B 109.5 . . ?
N3 C6 H6C 109.5 . . ?
H6A C6 H6C 109.5 . . ?
H6B C6 H6C 109.5 . . ?
N3 C7 H7A 109.5 . . ?
N3 C7 H7B 109.5 . . ?
H7A C7 H7B 109.5 . . ?
N3 C7 H7C 109.5 . . ?
H7A C7 H7C 109.5 . . ?
H7B C7 H7C 109.5 . . ?
N3 C8 H8A 109.5 . . ?
N3 C8 H8B 109.5 . . ?
H8A C8 H8B 109.5 . . ?
N3 C8 H8C 109.5 . . ?
H8A C8 H8C 109.5 . . ?
H8B C8 H8C 109.5 . . ?
O1 B1 N3 105.78(19) . . ?
O1 B1 H1A 110.6 . . ?
N3 B1 H1A 110.6 . . ?
O1 B1 H1B 110.6 . . ?
N3 B1 H1B 110.6 . . ?
H1A B1 H1B 108.7 . . ?

loop_
_geom_torsion_atom_site_label_1
_geom_torsion_atom_site_label_2
_geom_torsion_atom_site_label_3
_geom_torsion_atom_site_label_4
_geom_torsion
_geom_torsion_site_symmetry_1
_geom_torsion_site_symmetry_2
_geom_torsion_site_symmetry_3
_geom_torsion_site_symmetry_4
_geom_torsion_publ_flag
B1 O1 C1 N1 34.0(4) . . . . ?
B1 O1 C1 N2 -148.1(3) . . . . ?
C4 N1 C1 O1 10.4(4) . . . . ?
C2 N1 C1 O1 177.8(2) . . . . ?
C4 N1 C1 N2 -167.6(3) . . . . ?
C2 N1 C1 N2 -0.2(3) . . . . ?
C5 N2 C1 O1 14.3(4) . . . . ?
C3 N2 C1 O1 173.1(2) . . . . ?
C5 N2 C1 N1 -167.5(3) . . . . ?
C3 N2 C1 N1 -8.8(3) . . . . ?
C1 N1 C2 C3 8.4(3) . . . . ?
C4 N1 C2 C3 177.0(2) . . . . ?
C1 N2 C3 C2 13.3(3) . . . . ?
C5 N2 C3 C2 172.7(3) . . . . ?
N1 C2 C3 N2 -12.5(3) . . . . ?
C1 O1 B1 N3 131.6(2) . . . . ?
C8 N3 B1 O1 61.7(3) . . . . ?
C6 N3 B1 O1 -60.5(3) . . . . ?
C7 N3 B1 O1 -179.4(2) . . . . ?

_refine_diff_density_max         0.937
_refine_diff_density_min         -1.370
_refine_diff_density_rms         0.131

_shelx_res_file                  
;
TITL JD_01_05_24_0m_a.res in P2(1)/c
    JD_01_05_24_0m.res
    created by SHELXL-2019/3 at 06:08:04 on 09-Jan-2024
REM Old TITL JD_01_05_24_0m in P2(1)/c
REM SHELXT solution in P2(1)/c: R1 0.086, Rweak 0.002, Alpha 0.024
REM <I/s>   0.683 for  135 systematic absences,  Orientation as input
REM Formula found by SHELXT:  C11 N2 I
CELL  0.71073   9.6367   12.7626   11.3363   90.0000  107.1918   90.0000
ZERR    4.000   0.0006    0.0007    0.0006    0.0000    0.0025    0.0000
LATT  1
SYMM -X, 1/2+Y, 1/2-Z
SFAC C H B N O I
UNIT 32 84 4 12 4 4
OMIT 1 0 0
TEMP -123.150
SIZE 0.55 0.52 0.04
L.S. 10
BOND $H
ACTA
CONF
LIST 4
FMAP 2
PLAN 20
WGHT    0.039600    0.672000
EXTI    0.002489
FVAR       0.43583
I1    6    0.863122    0.097848    0.684667    11.00000    0.03012    0.02836 =
         0.02568    0.00251    0.00508   -0.00153
O1    5    0.424094    0.400038    0.598160    11.00000    0.02024    0.02857 =
         0.02606   -0.00698    0.00617    0.00043
N1    4    0.668768    0.380392    0.605064    11.00000    0.02189    0.02801 =
         0.02486   -0.00263    0.01040    0.00007
N2    4    0.613393    0.441605    0.767221    11.00000    0.02129    0.03673 =
         0.02312   -0.00679    0.00587   -0.00250
N3    4    0.214681    0.278176    0.548512    11.00000    0.02390    0.02899 =
         0.01670   -0.00101    0.00560   -0.00229
C1    1    0.562113    0.405220    0.652128    11.00000    0.02070    0.01897 =
         0.02386    0.00074    0.00784   -0.00008
C2    1    0.809931    0.401262    0.694560    11.00000    0.01982    0.02889 =
         0.03212   -0.00328    0.00904   -0.00086
AFIX  23
H2A   2    0.859167    0.460957    0.668056    11.00000   -1.20000
H2B   2    0.873636    0.338871    0.706533    11.00000   -1.20000
AFIX   0
C3    1    0.770511    0.427573    0.812303    11.00000    0.02164    0.04307 =
         0.02877   -0.00433    0.00463   -0.00105
AFIX  23
H3A   2    0.796885    0.369588    0.872840    11.00000   -1.20000
H3B   2    0.819477    0.492534    0.850999    11.00000   -1.20000
AFIX   0
C4    1    0.659383    0.356941    0.477517    11.00000    0.03259    0.03481 =
         0.02655   -0.00140    0.01604    0.00109
AFIX 137
H4A   2    0.558461    0.364233    0.425916    11.00000   -1.50000
H4B   2    0.692363    0.285008    0.471749    11.00000   -1.50000
H4C   2    0.720995    0.405766    0.448858    11.00000   -1.50000
AFIX   0
C5    1    0.526562    0.455959    0.850904    11.00000    0.02954    0.04329 =
         0.02636   -0.00735    0.01187   -0.00548
AFIX 137
H5A   2    0.426186    0.472096    0.803357    11.00000   -1.50000
H5B   2    0.566397    0.513921    0.907480    11.00000   -1.50000
H5C   2    0.528424    0.391558    0.898427    11.00000   -1.50000
AFIX   0
C6    1    0.266476    0.229104    0.673196    11.00000    0.04060    0.05165 =
         0.01961    0.00785    0.00236   -0.01057
AFIX 137
H6A   2    0.183964    0.197819    0.694211    11.00000   -1.50000
H6B   2    0.311564    0.282660    0.734495    11.00000   -1.50000
H6C   2    0.337949    0.174571    0.672850    11.00000   -1.50000
AFIX   0
C7    1    0.135879    0.197207    0.458759    11.00000    0.03410    0.03609 =
         0.02436   -0.00749    0.00610   -0.01131
AFIX 137
H7A   2    0.090943    0.230108    0.378407    11.00000   -1.50000
H7B   2    0.060396    0.165065    0.488847    11.00000   -1.50000
H7C   2    0.204503    0.143228    0.450031    11.00000   -1.50000
AFIX   0
C8    1    0.110088    0.362771    0.551914    11.00000    0.02711    0.04423 =
         0.03831   -0.01069    0.01227    0.00017
AFIX 137
H8A   2    0.072752    0.394131    0.469681    11.00000   -1.50000
H8B   2    0.159253    0.416614    0.611221    11.00000   -1.50000
H8C   2    0.029247    0.333384    0.577086    11.00000   -1.50000
AFIX   0
B1    3    0.347163    0.319448    0.503887    11.00000    0.02426    0.02984 =
         0.01918   -0.00482    0.00854   -0.00182
AFIX  24
H1A   2    0.421720    0.254020    0.500088    11.00000   -1.20000
H1B   2    0.307044    0.355394    0.410740    11.00000   -1.20000
AFIX   0
HKLF 4


REM  JD_01_05_24_0m_a.res in P2(1)/c
REM wR2 = 0.0962, GooF = S = 1.018, Restrained GooF = 1.018 for all data
REM R1 = 0.0362 for 3637 Fo > 4sig(Fo) and 0.0626 for all 4954 data
REM 134 parameters refined using 0 restraints

END

WGHT      0.0396      0.6721

REM Highest difference peak  0.937,  deepest hole -1.370,  1-sigma level  0.131
Q1    1   0.9530  0.1678  0.6931  11.00000  0.05    0.94
Q2    1   0.8624  0.0485  0.7264  11.00000  0.05    0.91
Q3    1   0.8726  0.0390  0.6343  11.00000  0.05    0.78
Q4    1   0.9467  0.0234  0.6966  11.00000  0.05    0.72
Q5    1   0.7689  0.1695  0.6953  11.00000  0.05    0.71
Q6    1   0.8620  0.1439  0.7358  11.00000  0.05    0.70
Q7    1   0.7838  0.0271  0.6708  11.00000  0.05    0.70
Q8    1   0.9631  0.1477  0.7536  11.00000  0.05    0.67
Q9    1   0.8133  0.1074  0.6793  11.00000  0.05    0.65
Q10   1   0.7653  0.1566  0.6173  11.00000  0.05    0.64
Q11   1   0.8526  0.1752  0.6881  11.00000  0.05    0.61
Q12   1   0.8949  0.1049  0.6856  11.00000  0.05    0.61
Q13   1   0.8750  0.1723  0.6350  11.00000  0.05    0.61
Q14   1   0.4075  0.4059  0.4503  11.00000  0.05    0.58
Q15   1   0.1354  0.2906  0.3173  11.00000  0.05    0.57
Q16   1   0.8160  0.3932  0.7599  11.00000  0.05    0.51
Q17   1   0.7961  0.4141  0.7472  11.00000  0.05    0.49
Q18   1   0.7642  0.0496  0.6031  11.00000  0.05    0.48
Q19   1   0.7677  0.0579  0.7167  11.00000  0.05    0.48
Q20   1   0.9584  0.0524  0.7624  11.00000  0.05    0.47
;
_shelx_res_checksum              74440
####################################################################### 
# 
# This file contains crystal structure data downloaded from the 
# Cambridge Structural Database (CSD) hosted by the Cambridge 
# Crystallographic Data Centre (CCDC).
# 
# Full information about CCDC data access policies and citation 
# guidelines are available at http://www.ccdc.cam.ac.uk/access/V1 
# 
# Audit and citation data items may have been added by the CCDC. 
# Please retain this information to preserve the provenance of 
# this file and to allow appropriate attribution of the data. 
# 
#######################################################################

data_9-I
_database_code_depnum_ccdc_archive 'CCDC 2472957'
loop_
_audit_author_name
_audit_author_address
'Matthias Zeller'
;Department of Chemistry, Purdue University
United States of America
;
_audit_update_record             
;
2025-07-15 deposited with the CCDC.	2025-10-09 downloaded from the CCDC.
;


_audit_creation_method           SHELXL-2019/3
_shelx_SHELXL_version_number     2019/3
_chemical_name_systematic        ?
_chemical_name_common            ?
_chemical_melting_point          ?
_chemical_formula_moiety         'C8 H23 B N3 O, I'
_chemical_formula_sum            'C8 H23 B I N3 O'
_chemical_formula_weight         315.00

loop_
_atom_type_symbol
_atom_type_description
_atom_type_scat_dispersion_real
_atom_type_scat_dispersion_imag
_atom_type_scat_source
C C 0.0033 0.0016 'International Tables Vol C Tables 4.2.6.8 and 6.1.1.4'
H H 0.0000 0.0000 'International Tables Vol C Tables 4.2.6.8 and 6.1.1.4'
B B 0.0013 0.0007 'International Tables Vol C Tables 4.2.6.8 and 6.1.1.4'
N N 0.0061 0.0033 'International Tables Vol C Tables 4.2.6.8 and 6.1.1.4'
O O 0.0106 0.0060 'International Tables Vol C Tables 4.2.6.8 and 6.1.1.4'
I I -0.4742 1.8119 'International Tables Vol C Tables 4.2.6.8 and 6.1.1.4'

_space_group_crystal_system      monoclinic
_space_group_IT_number           14
_space_group_name_H-M_alt        'P 21/c'
_space_group_name_Hall           '-P 2ybc'

_shelx_space_group_comment       
;
The symmetry employed for this shelxl refinement is uniquely defined
by the following loop, which should always be used as a source of
symmetry information in preference to the above space-group names.
They are only intended as comments.
;

loop_
_space_group_symop_operation_xyz
'x, y, z'
'-x, y+1/2, -z+1/2'
'-x, -y, -z'
'x, -y-1/2, z-1/2'

_cell_length_a                   10.2265(5)
_cell_length_b                   9.5381(5)
_cell_length_c                   14.3703(6)
_cell_angle_alpha                90
_cell_angle_beta                 95.782(2)
_cell_angle_gamma                90
_cell_volume                     1394.57(12)
_cell_formula_units_Z            4
_cell_measurement_temperature    150(2)
_cell_measurement_reflns_used    9628
_cell_measurement_theta_min      2.5667
_cell_measurement_theta_max      33.1617

_exptl_crystal_description       block
_exptl_crystal_colour            colourless
_exptl_crystal_density_meas      ?
_exptl_crystal_density_method    ?
_exptl_crystal_density_diffrn    1.500
_exptl_crystal_F_000             632
_exptl_transmission_factor_min   ?
_exptl_transmission_factor_max   ?
_exptl_crystal_size_max          0.320
_exptl_crystal_size_mid          0.290
_exptl_crystal_size_min          0.210
_exptl_absorpt_coefficient_mu    2.276
_shelx_estimated_absorpt_T_min   0.530
_shelx_estimated_absorpt_T_max   0.646
_exptl_absorpt_correction_type   multi-scan
_exptl_absorpt_correction_T_min  0.5979
_exptl_absorpt_correction_T_max  0.7465
_exptl_absorpt_process_details   
;
 SADABS 2016/2: Krause, L., Herbst-Irmer, R., Sheldrick G.M. & Stalke D.,
 J. Appl. Cryst. 48 (2015) 3-10
;
_exptl_absorpt_special_details   ?
_diffrn_ambient_temperature      150(2)
_diffrn_radiation_wavelength     0.71073
_diffrn_radiation_type           MoK\a
_diffrn_source                   'fine focus sealed tube X-ray source'
_diffrn_source_current           '30 mA'
_diffrn_source_voltage           '50 kV'
_diffrn_radiation_monochromator  'Triumph curved graphite crystal'
_diffrn_measurement_device       'three circle diffractometer'
_diffrn_measurement_device_type  'Bruker AXS D8 Quest'
_diffrn_detector_type            
'PhotonII charge-integrating pixel array (CPAD)'
_diffrn_measurement_method       'omega and phi scans'
_diffrn_detector_area_resol_mean 7.4074
_diffrn_reflns_number            33737
_diffrn_reflns_av_unetI/netI     0.0224
_diffrn_reflns_av_R_equivalents  0.0342
_diffrn_reflns_limit_h_min       -15
_diffrn_reflns_limit_h_max       15
_diffrn_reflns_limit_k_min       -14
_diffrn_reflns_limit_k_max       14
_diffrn_reflns_limit_l_min       -22
_diffrn_reflns_limit_l_max       17
_diffrn_reflns_theta_min         2.567
_diffrn_reflns_theta_max         33.187
_diffrn_reflns_theta_full        25.242
_diffrn_measured_fraction_theta_max 0.996
_diffrn_measured_fraction_theta_full 1.000
_diffrn_reflns_Laue_measured_fraction_max 0.996
_diffrn_reflns_Laue_measured_fraction_full 1.000
_diffrn_reflns_point_group_measured_fraction_max 0.996
_diffrn_reflns_point_group_measured_fraction_full 1.000
_reflns_number_total             5324
_reflns_number_gt                4540
_reflns_threshold_expression     'I > 2\s(I)'
_reflns_Friedel_coverage         0.000
_reflns_Friedel_fraction_max     .
_reflns_Friedel_fraction_full    .

_reflns_special_details          
;
 Reflections were merged by SHELXL according to the crystal
 class for the calculation of statistics and refinement.
 
 _reflns_Friedel_fraction is defined as the number of unique
 Friedel pairs measured divided by the number that would be
 possible theoretically, ignoring centric projections and
 systematic absences.
;

_computing_data_collection       'Apex4 v2022.10-1 (Bruker, 2022)'
_computing_cell_refinement       'SAINT V8.40B (Bruker, 2020)'
_computing_data_reduction        'SAINT V8.40B (Bruker, 2020)'
_computing_structure_solution    'SHELXT (Sheldrick, 2015b)'
_computing_structure_refinement  
;  
SHELXL-2019/2 (Sheldrick, 2015a, 2019), 
SHELXLE Rev1573 (H\"ubschle et al., 2011)
;
_computing_molecular_graphics    ?
_computing_publication_material  ?
_refine_special_details          ?
_refine_ls_structure_factor_coef Fsqd
_refine_ls_matrix_type           full
_refine_ls_weighting_scheme      calc
_refine_ls_weighting_details     
'w=1/[\s^2^(Fo^2^)+(0.0119P)^2^+0.3338P] where P=(Fo^2^+2Fc^2^)/3'
_atom_sites_solution_primary     dual
_atom_sites_solution_secondary   difmap
_atom_sites_solution_hydrogens   geom
_refine_ls_hydrogen_treatment    mixed
_refine_ls_extinction_method     'SHELXL-2019/2 (Sheldrick 2019)'
_refine_ls_extinction_coef       0.00308(19)
_refine_ls_extinction_expression Fc^*^=kFc[1+0.001xFc^2^\l^3^/sin(2\q)]^-1/4^
_refine_ls_number_reflns         5324
_refine_ls_number_parameters     136
_refine_ls_number_restraints     0
_refine_ls_R_factor_all          0.0246
_refine_ls_R_factor_gt           0.0169
_refine_ls_wR_factor_ref         0.0373
_refine_ls_wR_factor_gt          0.0354
_refine_ls_goodness_of_fit_ref   1.038
_refine_ls_restrained_S_all      1.038
_refine_ls_shift/su_max          0.002
_refine_ls_shift/su_mean         0.000

loop_
_atom_site_label
_atom_site_type_symbol
_atom_site_fract_x
_atom_site_fract_y
_atom_site_fract_z
_atom_site_U_iso_or_equiv
_atom_site_adp_type
_atom_site_occupancy
_atom_site_site_symmetry_order
_atom_site_calc_flag
_atom_site_refinement_flags_posn
_atom_site_refinement_flags_adp
_atom_site_refinement_flags_occupancy
_atom_site_disorder_assembly
_atom_site_disorder_group
I1 I 0.71900(2) 0.27241(2) 0.92496(2) 0.02411(3) Uani 1 1 d . . . . .
O1 O 0.27621(7) 0.28814(7) 0.71345(5) 0.01847(14) Uani 1 1 d . . . . .
N1 N 0.03819(9) 0.26335(9) 0.66009(7) 0.02047(17) Uani 1 1 d . . . . .
N2 N 0.38029(8) 0.45076(9) 0.81319(6) 0.01745(15) Uani 1 1 d . . . . .
N3 N 0.44189(8) 0.41124(9) 0.66303(6) 0.01722(15) Uani 1 1 d . . . . .
C1 C -0.09363(12) 0.24544(14) 0.69491(10) 0.0320(3) Uani 1 1 d . . . . .
H1A H -0.160949 0.237529 0.641593 0.048 Uiso 1 1 calc R U . . .
H1B H -0.112716 0.326792 0.732946 0.048 Uiso 1 1 calc R U . . .
H1C H -0.093686 0.160252 0.733036 0.048 Uiso 1 1 calc R U . . .
C2 C 0.03242(12) 0.38863(13) 0.59824(9) 0.0304(2) Uani 1 1 d . . . . .
H2A H 0.118800 0.404231 0.576096 0.046 Uiso 1 1 calc R U . . .
H2B H 0.007665 0.470958 0.633312 0.046 Uiso 1 1 calc R U . . .
H2C H -0.033011 0.373278 0.544552 0.046 Uiso 1 1 calc R U . . .
C3 C 0.06637(13) 0.13652(13) 0.60495(9) 0.0311(3) Uani 1 1 d . . . . .
H3A H -0.000440 0.127306 0.551420 0.047 Uiso 1 1 calc R U . . .
H3B H 0.064748 0.053160 0.644692 0.047 Uiso 1 1 calc R U . . .
H3C H 0.153319 0.145667 0.582490 0.047 Uiso 1 1 calc R U . . .
C4 C 0.36495(9) 0.38548(10) 0.73079(7) 0.01559(17) Uani 1 1 d . . . . .
C5 C 0.34782(11) 0.38399(12) 0.89952(7) 0.0228(2) Uani 1 1 d . . . . .
H5A H 0.278638 0.437800 0.925803 0.034 Uiso 1 1 calc R U . . .
H5B H 0.426235 0.381182 0.944700 0.034 Uiso 1 1 calc R U . . .
H5C H 0.316815 0.288233 0.885925 0.034 Uiso 1 1 calc R U . . .
C6 C 0.43522(11) 0.59206(11) 0.82601(8) 0.0232(2) Uani 1 1 d . . . . .
H6A H 0.426953 0.641424 0.765890 0.035 Uiso 1 1 calc R U . . .
H6B H 0.528223 0.585684 0.849910 0.035 Uiso 1 1 calc R U . . .
H6C H 0.387249 0.643628 0.870791 0.035 Uiso 1 1 calc R U . . .
C7 C 0.39860(11) 0.37784(12) 0.56544(7) 0.0222(2) Uani 1 1 d . . . . .
H7A H 0.360176 0.461548 0.533989 0.033 Uiso 1 1 calc R U . . .
H7B H 0.332569 0.303117 0.563026 0.033 Uiso 1 1 calc R U . . .
H7C H 0.474045 0.346468 0.533922 0.033 Uiso 1 1 calc R U . . .
C8 C 0.57421(11) 0.47046(12) 0.68006(8) 0.0236(2) Uani 1 1 d . . . . .
H8A H 0.631917 0.425749 0.638362 0.035 Uiso 1 1 calc R U . . .
H8B H 0.608589 0.453705 0.745247 0.035 Uiso 1 1 calc R U . . .
H8C H 0.570699 0.571576 0.667955 0.035 Uiso 1 1 calc R U . . .
B1 B 0.14295(12) 0.28335(13) 0.74996(8) 0.0214(2) Uani 1 1 d . . . . .
H1D H 0.1239(2) 0.3811(9) 0.7865(3) 0.026 Uiso 1 1 calc R U . . .
H1E H 0.13752(13) 0.1955(8) 0.7987(5) 0.026 Uiso 1 1 calc R U . . .

loop_
_atom_site_aniso_label
_atom_site_aniso_U_11
_atom_site_aniso_U_22
_atom_site_aniso_U_33
_atom_site_aniso_U_23
_atom_site_aniso_U_13
_atom_site_aniso_U_12
I1 0.02328(4) 0.02910(4) 0.01985(4) -0.00036(3) 0.00177(3) -0.00118(3)
O1 0.0180(3) 0.0176(3) 0.0202(3) -0.0019(3) 0.0042(3) -0.0022(3)
N1 0.0189(4) 0.0204(4) 0.0224(4) -0.0001(3) 0.0031(3) -0.0023(3)
N2 0.0205(4) 0.0175(4) 0.0144(4) 0.0007(3) 0.0018(3) -0.0010(3)
N3 0.0188(4) 0.0182(4) 0.0150(4) 0.0004(3) 0.0031(3) -0.0013(3)
C1 0.0180(5) 0.0443(7) 0.0338(6) 0.0007(5) 0.0044(5) -0.0057(4)
C2 0.0294(6) 0.0277(6) 0.0326(6) 0.0091(5) -0.0042(5) -0.0019(4)
C3 0.0309(6) 0.0263(5) 0.0355(6) -0.0109(5) 0.0008(5) -0.0032(5)
C4 0.0167(4) 0.0143(4) 0.0157(4) 0.0020(3) 0.0016(3) 0.0021(3)
C5 0.0271(5) 0.0271(5) 0.0144(4) 0.0028(4) 0.0034(4) 0.0006(4)
C6 0.0284(5) 0.0189(5) 0.0219(5) -0.0038(4) 0.0009(4) -0.0033(4)
C7 0.0258(5) 0.0266(5) 0.0147(4) -0.0016(4) 0.0047(4) -0.0002(4)
C8 0.0192(5) 0.0275(5) 0.0246(5) 0.0013(4) 0.0046(4) -0.0049(4)
B1 0.0181(5) 0.0270(6) 0.0195(5) -0.0006(4) 0.0036(4) -0.0027(4)

_geom_special_details            
;
 All esds (except the esd in the dihedral angle between two l.s. planes)
 are estimated using the full covariance matrix.  The cell esds are taken
 into account individually in the estimation of esds in distances, angles
 and torsion angles; correlations between esds in cell parameters are only
 used when they are defined by crystal symmetry.  An approximate (isotropic)
 treatment of cell esds is used for estimating esds involving l.s. planes.
;

loop_
_geom_bond_atom_site_label_1
_geom_bond_atom_site_label_2
_geom_bond_distance
_geom_bond_site_symmetry_2
_geom_bond_publ_flag
O1 C4 1.3046(12) . ?
O1 B1 1.5095(14) . ?
N1 C2 1.4868(14) . ?
N1 C3 1.4900(15) . ?
N1 C1 1.4943(15) . ?
N1 B1 1.6041(15) . ?
N2 C4 1.3331(12) . ?
N2 C5 1.4622(13) . ?
N2 C6 1.4646(13) . ?
N3 C4 1.3349(12) . ?
N3 C7 1.4626(13) . ?
N3 C8 1.4640(13) . ?
C1 H1A 0.9800 . ?
C1 H1B 0.9800 . ?
C1 H1C 0.9800 . ?
C2 H2A 0.9800 . ?
C2 H2B 0.9800 . ?
C2 H2C 0.9800 . ?
C3 H3A 0.9800 . ?
C3 H3B 0.9800 . ?
C3 H3C 0.9800 . ?
C5 H5A 0.9800 . ?
C5 H5B 0.9800 . ?
C5 H5C 0.9800 . ?
C6 H6A 0.9800 . ?
C6 H6B 0.9800 . ?
C6 H6C 0.9800 . ?
C7 H7A 0.9800 . ?
C7 H7B 0.9800 . ?
C7 H7C 0.9800 . ?
C8 H8A 0.9800 . ?
C8 H8B 0.9800 . ?
C8 H8C 0.9800 . ?
B1 H1D 1.097(10) . ?
B1 H1E 1.097(10) . ?

loop_
_geom_angle_atom_site_label_1
_geom_angle_atom_site_label_2
_geom_angle_atom_site_label_3
_geom_angle
_geom_angle_site_symmetry_1
_geom_angle_site_symmetry_3
_geom_angle_publ_flag
C4 O1 B1 126.17(8) . . ?
C2 N1 C3 109.44(10) . . ?
C2 N1 C1 108.01(9) . . ?
C3 N1 C1 108.33(9) . . ?
C2 N1 B1 111.64(9) . . ?
C3 N1 B1 112.05(9) . . ?
C1 N1 B1 107.21(9) . . ?
C4 N2 C5 122.26(8) . . ?
C4 N2 C6 123.42(8) . . ?
C5 N2 C6 114.28(8) . . ?
C4 N3 C7 121.03(9) . . ?
C4 N3 C8 123.50(9) . . ?
C7 N3 C8 115.45(8) . . ?
N1 C1 H1A 109.5 . . ?
N1 C1 H1B 109.5 . . ?
H1A C1 H1B 109.5 . . ?
N1 C1 H1C 109.5 . . ?
H1A C1 H1C 109.5 . . ?
H1B C1 H1C 109.5 . . ?
N1 C2 H2A 109.5 . . ?
N1 C2 H2B 109.5 . . ?
H2A C2 H2B 109.5 . . ?
N1 C2 H2C 109.5 . . ?
H2A C2 H2C 109.5 . . ?
H2B C2 H2C 109.5 . . ?
N1 C3 H3A 109.5 . . ?
N1 C3 H3B 109.5 . . ?
H3A C3 H3B 109.5 . . ?
N1 C3 H3C 109.5 . . ?
H3A C3 H3C 109.5 . . ?
H3B C3 H3C 109.5 . . ?
O1 C4 N2 121.29(9) . . ?
O1 C4 N3 116.20(9) . . ?
N2 C4 N3 122.46(9) . . ?
N2 C5 H5A 109.5 . . ?
N2 C5 H5B 109.5 . . ?
H5A C5 H5B 109.5 . . ?
N2 C5 H5C 109.5 . . ?
H5A C5 H5C 109.5 . . ?
H5B C5 H5C 109.5 . . ?
N2 C6 H6A 109.5 . . ?
N2 C6 H6B 109.5 . . ?
H6A C6 H6B 109.5 . . ?
N2 C6 H6C 109.5 . . ?
H6A C6 H6C 109.5 . . ?
H6B C6 H6C 109.5 . . ?
N3 C7 H7A 109.5 . . ?
N3 C7 H7B 109.5 . . ?
H7A C7 H7B 109.5 . . ?
N3 C7 H7C 109.5 . . ?
H7A C7 H7C 109.5 . . ?
H7B C7 H7C 109.5 . . ?
N3 C8 H8A 109.5 . . ?
N3 C8 H8B 109.5 . . ?
H8A C8 H8B 109.5 . . ?
N3 C8 H8C 109.5 . . ?
H8A C8 H8C 109.5 . . ?
H8B C8 H8C 109.5 . . ?
O1 B1 N1 106.07(8) . . ?
O1 B1 H1D 110.5 . . ?
N1 B1 H1D 110.5 . . ?
O1 B1 H1E 110.5 . . ?
N1 B1 H1E 110.5 . . ?
H1D B1 H1E 108.7 . . ?

loop_
_geom_torsion_atom_site_label_1
_geom_torsion_atom_site_label_2
_geom_torsion_atom_site_label_3
_geom_torsion_atom_site_label_4
_geom_torsion
_geom_torsion_site_symmetry_1
_geom_torsion_site_symmetry_2
_geom_torsion_site_symmetry_3
_geom_torsion_site_symmetry_4
_geom_torsion_publ_flag
B1 O1 C4 N2 34.06(14) . . . . ?
B1 O1 C4 N3 -148.51(10) . . . . ?
C5 N2 C4 O1 27.97(14) . . . . ?
C6 N2 C4 O1 -154.43(9) . . . . ?
C5 N2 C4 N3 -149.30(10) . . . . ?
C6 N2 C4 N3 28.30(15) . . . . ?
C7 N3 C4 O1 23.82(13) . . . . ?
C8 N3 C4 O1 -154.67(9) . . . . ?
C7 N3 C4 N2 -158.78(9) . . . . ?
C8 N3 C4 N2 22.73(15) . . . . ?
C4 O1 B1 N1 127.32(10) . . . . ?
C2 N1 B1 O1 -66.84(11) . . . . ?
C3 N1 B1 O1 56.32(11) . . . . ?
C1 N1 B1 O1 175.06(9) . . . . ?

_refine_diff_density_max         0.446
_refine_diff_density_min         -0.301
_refine_diff_density_rms         0.061

_shelx_res_file                  
;
TITL JD_02_01_24_0m_a.res in P2(1)/c
    JD_02_01_24_0m.res
    created by SHELXL-2019/3 at 19:34:00 on 06-Feb-2024
REM Old TITL JD_02_01_24_0m in P2(1)/c
REM SHELXT solution in P2(1)/c: R1 0.070, Rweak 0.002, Alpha 0.023
REM <I/s>   0.843 for  183 systematic absences,  Orientation as input
REM Formula found by SHELXT:  C12 N Br
CELL  0.71073  10.2265   9.5381  14.3703   90.000   95.782   90.000
ZERR    4.000   0.0005   0.0005   0.0006    0.000    0.002    0.000
LATT  1
SYMM -X, 1/2+Y, 1/2-Z
SFAC C H B N O I
UNIT 32 92 4 12 4 4
OMIT 1 0 0
TEMP -123.150
SIZE 0.32 0.29 0.21
L.S. 10
BOND $H
ACTA
CONF
LIST 4
FMAP 2
PLAN 20
WGHT    0.011900    0.333800
EXTI    0.003083
FVAR       0.44813
I1    6    0.718998    0.272407    0.924958    11.00000    0.02328    0.02910 =
         0.01985   -0.00036    0.00177   -0.00118
O1    5    0.276206    0.288144    0.713450    11.00000    0.01801    0.01764 =
         0.02025   -0.00188    0.00423   -0.00224
N1    4    0.038192    0.263348    0.660086    11.00000    0.01888    0.02037 =
         0.02237   -0.00008    0.00312   -0.00234
N2    4    0.380291    0.450761    0.813193    11.00000    0.02050    0.01746 =
         0.01440    0.00072    0.00184   -0.00104
N3    4    0.441894    0.411242    0.663035    11.00000    0.01877    0.01823 =
         0.01496    0.00037    0.00314   -0.00131
C1    1   -0.093632    0.245439    0.694912    11.00000    0.01803    0.04435 =
         0.03383    0.00073    0.00438   -0.00566
AFIX 137
H1A   2   -0.160949    0.237529    0.641593    11.00000   -1.50000
H1B   2   -0.112716    0.326792    0.732946    11.00000   -1.50000
H1C   2   -0.093686    0.160252    0.733036    11.00000   -1.50000
AFIX   0
C2    1    0.032420    0.388630    0.598241    11.00000    0.02939    0.02771 =
         0.03259    0.00908   -0.00418   -0.00188
AFIX 137
H2A   2    0.118800    0.404231    0.576096    11.00000   -1.50000
H2B   2    0.007665    0.470958    0.633312    11.00000   -1.50000
H2C   2   -0.033011    0.373278    0.544552    11.00000   -1.50000
AFIX   0
C3    1    0.066365    0.136517    0.604954    11.00000    0.03088    0.02625 =
         0.03553   -0.01093    0.00082   -0.00317
AFIX 137
H3A   2   -0.000440    0.127306    0.551420    11.00000   -1.50000
H3B   2    0.064748    0.053160    0.644692    11.00000   -1.50000
H3C   2    0.153319    0.145667    0.582490    11.00000   -1.50000
AFIX   0
C4    1    0.364948    0.385480    0.730793    11.00000    0.01671    0.01431 =
         0.01575    0.00204    0.00160    0.00214
C5    1    0.347818    0.383989    0.899522    11.00000    0.02709    0.02713 =
         0.01437    0.00277    0.00342    0.00064
AFIX 137
H5A   2    0.278638    0.437800    0.925803    11.00000   -1.50000
H5B   2    0.426235    0.381182    0.944700    11.00000   -1.50000
H5C   2    0.316815    0.288233    0.885925    11.00000   -1.50000
AFIX   0
C6    1    0.435223    0.592063    0.826006    11.00000    0.02841    0.01888 =
         0.02186   -0.00381    0.00086   -0.00334
AFIX 137
H6A   2    0.426953    0.641424    0.765890    11.00000   -1.50000
H6B   2    0.528223    0.585684    0.849910    11.00000   -1.50000
H6C   2    0.387249    0.643628    0.870791    11.00000   -1.50000
AFIX   0
C7    1    0.398600    0.377838    0.565442    11.00000    0.02580    0.02665 =
         0.01468   -0.00156    0.00472   -0.00021
AFIX 137
H7A   2    0.360176    0.461548    0.533989    11.00000   -1.50000
H7B   2    0.332569    0.303117    0.563026    11.00000   -1.50000
H7C   2    0.474045    0.346468    0.533922    11.00000   -1.50000
AFIX   0
C8    1    0.574210    0.470462    0.680056    11.00000    0.01918    0.02749 =
         0.02463    0.00130    0.00461   -0.00488
AFIX 137
H8A   2    0.631917    0.425749    0.638362    11.00000   -1.50000
H8B   2    0.608589    0.453705    0.745247    11.00000   -1.50000
H8C   2    0.570699    0.571576    0.667955    11.00000   -1.50000
AFIX   0
B1    3    0.142949    0.283352    0.749957    11.00000    0.01810    0.02697 =
         0.01947   -0.00060    0.00357   -0.00271
AFIX  24
H1D   2    0.123943    0.381063    0.786516    11.00000   -1.20000
H1E   2    0.137524    0.195526    0.798683    11.00000   -1.20000
AFIX   0
HKLF 4


REM  JD_02_01_24_0m_a.res in P2(1)/c
REM wR2 = 0.0373, GooF = S = 1.038, Restrained GooF = 1.038 for all data
REM R1 = 0.0169 for 4540 Fo > 4sig(Fo) and 0.0246 for all 5324 data
REM 136 parameters refined using 0 restraints

END

WGHT      0.0119      0.3335

REM Highest difference peak  0.446,  deepest hole -0.301,  1-sigma level  0.061
Q1    1   0.3681  0.4249  0.7742  11.00000  0.05    0.45
Q2    1   0.0807  0.2613  0.6985  11.00000  0.05    0.41
Q3    1   0.4189  0.3797  0.7021  11.00000  0.05    0.41
Q4    1  -0.0147  0.2596  0.6808  11.00000  0.05    0.32
Q5    1   0.3752  0.4959  0.8117  11.00000  0.05    0.31
Q6    1   0.4918  0.4443  0.6669  11.00000  0.05    0.31
Q7    1   0.7625  0.2558  0.8965  11.00000  0.05    0.30
Q8    1   0.2797  0.2526  0.6843  11.00000  0.05    0.29
Q9    1   0.7448  0.2503  0.9740  11.00000  0.05    0.27
Q10   1   0.4215  0.3950  0.6202  11.00000  0.05    0.27
Q11   1   0.3821  0.4212  0.8372  11.00000  0.05    0.25
Q12   1   0.7603  0.3268  0.9341  11.00000  0.05    0.24
Q13   1   0.3484  0.4250  0.8572  11.00000  0.05    0.23
Q14   1  -0.0763  0.2145  0.7425  11.00000  0.05    0.23
Q15   1   0.2237  0.3028  0.7218  11.00000  0.05    0.23
Q16   1   0.6891  0.2792  0.8626  11.00000  0.05    0.22
Q17   1   0.0993  0.1432  0.7831  11.00000  0.05    0.22
Q18   1   0.3035  0.3438  0.7091  11.00000  0.05    0.22
Q19   1   0.2421  0.3290  0.6703  11.00000  0.05    0.21
Q20   1   0.0348  0.3130  0.6363  11.00000  0.05    0.21
;
_shelx_res_checksum              90962
####################################################################### 
# 
# This file contains crystal structure data downloaded from the 
# Cambridge Structural Database (CSD) hosted by the Cambridge 
# Crystallographic Data Centre (CCDC).
# 
# Full information about CCDC data access policies and citation 
# guidelines are available at http://www.ccdc.cam.ac.uk/access/V1 
# 
# Audit and citation data items may have been added by the CCDC. 
# Please retain this information to preserve the provenance of 
# this file and to allow appropriate attribution of the data. 
# 
#######################################################################

data_10-I
_database_code_depnum_ccdc_archive 'CCDC 2472960'
loop_
_audit_author_name
_audit_author_address
'Matthias Zeller'
;Department of Chemistry, Purdue University
United States of America
;
_audit_update_record             
;
2025-07-15 deposited with the CCDC.	2025-10-09 downloaded from the CCDC.
;

_audit_creation_method           SHELXL-2019/3
_shelx_SHELXL_version_number     2019/3
_chemical_name_systematic        ?
_chemical_name_common            ?
_chemical_melting_point          ?
_chemical_formula_moiety         'C12 H31 B N3 O, I'
_chemical_formula_sum            'C12 H31 B I N3 O'
_chemical_formula_weight         371.11

loop_
_atom_type_symbol
_atom_type_description
_atom_type_scat_dispersion_real
_atom_type_scat_dispersion_imag
_atom_type_scat_source
C C 0.0033 0.0016 'International Tables Vol C Tables 4.2.6.8 and 6.1.1.4'
H H 0.0000 0.0000 'International Tables Vol C Tables 4.2.6.8 and 6.1.1.4'
B B 0.0013 0.0007 'International Tables Vol C Tables 4.2.6.8 and 6.1.1.4'
N N 0.0061 0.0033 'International Tables Vol C Tables 4.2.6.8 and 6.1.1.4'
O O 0.0106 0.0060 'International Tables Vol C Tables 4.2.6.8 and 6.1.1.4'
I I -0.4742 1.8119 'International Tables Vol C Tables 4.2.6.8 and 6.1.1.4'

_space_group_crystal_system      monoclinic
_space_group_IT_number           14
_space_group_name_H-M_alt        'P 21/c'
_space_group_name_Hall           '-P 2ybc'

_shelx_space_group_comment       
;
The symmetry employed for this shelxl refinement is uniquely defined
by the following loop, which should always be used as a source of
symmetry information in preference to the above space-group names.
They are only intended as comments.
;

loop_
_space_group_symop_operation_xyz
'x, y, z'
'-x, y+1/2, -z+1/2'
'-x, -y, -z'
'x, -y-1/2, z-1/2'

_cell_length_a                   10.2903(4)
_cell_length_b                   8.0230(3)
_cell_length_c                   21.9128(8)
_cell_angle_alpha                90
_cell_angle_beta                 102.1690(10)
_cell_angle_gamma                90
_cell_volume                     1768.45(12)
_cell_formula_units_Z            4
_cell_measurement_temperature    150(2)
_cell_measurement_reflns_used    9693
_cell_measurement_theta_min      2.4684
_cell_measurement_theta_max      33.1765

_exptl_crystal_description       plate
_exptl_crystal_colour            colourless
_exptl_crystal_density_meas      ?
_exptl_crystal_density_method    ?
_exptl_crystal_density_diffrn    1.394
_exptl_crystal_F_000             760
_exptl_transmission_factor_min   ?
_exptl_transmission_factor_max   ?
_exptl_crystal_size_max          0.430
_exptl_crystal_size_mid          0.380
_exptl_crystal_size_min          0.190
_exptl_absorpt_coefficient_mu    1.806
_shelx_estimated_absorpt_T_min   0.511
_shelx_estimated_absorpt_T_max   0.725
_exptl_absorpt_correction_type   multi-scan
_exptl_absorpt_correction_T_min  0.5363
_exptl_absorpt_correction_T_max  0.7465
_exptl_absorpt_process_details   
;
 SADABS 2016/2: Krause, L., Herbst-Irmer, R., Sheldrick G.M. & Stalke D.,
 J. Appl. Cryst. 48 (2015) 3-10
;
_exptl_absorpt_special_details   ?
_diffrn_ambient_temperature      150(2)
_diffrn_radiation_wavelength     0.71073
_diffrn_radiation_type           MoK\a
_diffrn_source                   'fine focus sealed tube X-ray source'
_diffrn_source_current           '30 mA'
_diffrn_source_voltage           '50 kV'
_diffrn_radiation_monochromator  'Triumph curved graphite crystal'
_diffrn_measurement_device       'three circle diffractometer'
_diffrn_measurement_device_type  'Bruker AXS D8 Quest'
_diffrn_detector_type            
'PhotonII charge-integrating pixel array (CPAD)'
_diffrn_measurement_method       'omega and phi scans'
_diffrn_detector_area_resol_mean 7.4074
_diffrn_reflns_number            64432
_diffrn_reflns_av_unetI/netI     0.0169
_diffrn_reflns_av_R_equivalents  0.0285
_diffrn_reflns_limit_h_min       -15
_diffrn_reflns_limit_h_max       15
_diffrn_reflns_limit_k_min       -12
_diffrn_reflns_limit_k_max       12
_diffrn_reflns_limit_l_min       -31
_diffrn_reflns_limit_l_max       33
_diffrn_reflns_theta_min         2.468
_diffrn_reflns_theta_max         33.169
_diffrn_reflns_theta_full        25.242
_diffrn_measured_fraction_theta_max 0.999
_diffrn_measured_fraction_theta_full 0.999
_diffrn_reflns_Laue_measured_fraction_max 0.999
_diffrn_reflns_Laue_measured_fraction_full 0.999
_diffrn_reflns_point_group_measured_fraction_max 0.999
_diffrn_reflns_point_group_measured_fraction_full 0.999
_reflns_number_total             6745
_reflns_number_gt                6220
_reflns_threshold_expression     'I > 2\s(I)'
_reflns_Friedel_coverage         0.000
_reflns_Friedel_fraction_max     .
_reflns_Friedel_fraction_full    .

_reflns_special_details          
;
 Reflections were merged by SHELXL according to the crystal
 class for the calculation of statistics and refinement.
 
 _reflns_Friedel_fraction is defined as the number of unique
 Friedel pairs measured divided by the number that would be
 possible theoretically, ignoring centric projections and
 systematic absences.
;

_computing_data_collection       'Apex4 v2022.10-1 (Bruker, 2022)'
_computing_cell_refinement       'SAINT V8.40B (Bruker, 2020)'
_computing_data_reduction        'SAINT V8.40B (Bruker, 2020)'
_computing_structure_solution    'SHELXT (Sheldrick, 2015b)'
_computing_structure_refinement  
;  
SHELXL-2019/2 (Sheldrick, 2015a, 2019), 
SHELXLE Rev1573 (H\"ubschle et al., 2011)
;
_computing_molecular_graphics    ?
_computing_publication_material  ?
_refine_special_details          
;
One of the ethyl substituents was found to be marginally disordered by 
rotation. The neighboring nitrogen atom was included in the disorder. 
The two disordered moieties were restrained to have similar geometries. 
Uij components of ADPs for disordered atoms closer to each other than 
2.0 Angstrom were restrained to be similar. Subject to these conditions 
the occupancy ratio refined to 0.950(3) to 0.050(3). 
;
_refine_ls_structure_factor_coef Fsqd
_refine_ls_matrix_type           full
_refine_ls_weighting_scheme      calc
_refine_ls_weighting_details     
'w=1/[\s^2^(Fo^2^)+1.2897P] where P=(Fo^2^+2Fc^2^)/3'
_atom_sites_solution_primary     dual
_atom_sites_solution_secondary   difmap
_atom_sites_solution_hydrogens   geom
_refine_ls_hydrogen_treatment    mixed
_refine_ls_extinction_method     none
_refine_ls_extinction_coef       .
_refine_ls_number_reflns         6745
_refine_ls_number_parameters     193
_refine_ls_number_restraints     77
_refine_ls_R_factor_all          0.0259
_refine_ls_R_factor_gt           0.0229
_refine_ls_wR_factor_ref         0.0487
_refine_ls_wR_factor_gt          0.0478
_refine_ls_goodness_of_fit_ref   1.208
_refine_ls_restrained_S_all      1.204
_refine_ls_shift/su_max          0.005
_refine_ls_shift/su_mean         0.000

loop_
_atom_site_label
_atom_site_type_symbol
_atom_site_fract_x
_atom_site_fract_y
_atom_site_fract_z
_atom_site_U_iso_or_equiv
_atom_site_adp_type
_atom_site_occupancy
_atom_site_site_symmetry_order
_atom_site_calc_flag
_atom_site_refinement_flags_posn
_atom_site_refinement_flags_adp
_atom_site_refinement_flags_occupancy
_atom_site_disorder_assembly
_atom_site_disorder_group
I1 I 0.04325(2) -0.24340(2) 0.61516(2) 0.02326(3) Uani 1 1 d . . . . .
O1 O 0.51837(9) 0.38924(11) 0.59481(4) 0.01745(16) Uani 1 1 d . . . . .
N2 N 0.73358(10) 0.31854(13) 0.63944(5) 0.01707(18) Uani 1 1 d D . . . .
N3 N 0.31499(10) 0.24520(14) 0.54112(5) 0.01754(18) Uani 1 1 d . . . . .
C1 C 0.62714(11) 0.41496(14) 0.63718(5) 0.01482(19) Uani 1 1 d D . . . .
N1 N 0.62682(12) 0.54092(15) 0.67727(6) 0.0161(3) Uani 0.950(3) 1 d D U P A 1
C2 C 0.49892(14) 0.60596(19) 0.68747(8) 0.0219(3) Uani 0.950(3) 1 d D U P A 1
H2A H 0.507539 0.629221 0.732515 0.026 Uiso 0.950(3) 1 calc R U P A 1
H2B H 0.430080 0.518855 0.675608 0.026 Uiso 0.950(3) 1 calc R U P A 1
C3 C 0.45280(18) 0.7635(2) 0.65085(12) 0.0434(5) Uani 0.950(3) 1 d D U P A 1
H3A H 0.444261 0.741969 0.606156 0.065 Uiso 0.950(3) 1 calc R U P A 1
H3B H 0.517931 0.852525 0.663961 0.065 Uiso 0.950(3) 1 calc R U P A 1
H3C H 0.366459 0.797750 0.658795 0.065 Uiso 0.950(3) 1 calc R U P A 1
N1B N 0.6259(17) 0.563(3) 0.6640(13) 0.0161(3) Uani 0.050(3) 1 d D U P A 2
C2B C 0.502(2) 0.658(3) 0.6640(12) 0.017(3) Uani 0.050(3) 1 d D U P A 2
H2C H 0.444414 0.657333 0.621615 0.021 Uiso 0.050(3) 1 calc R U P A 2
H2D H 0.523836 0.775737 0.675784 0.021 Uiso 0.050(3) 1 calc R U P A 2
C3B C 0.428(3) 0.582(4) 0.7096(14) 0.028(5) Uani 0.050(3) 1 d D U P A 2
H3D H 0.346181 0.645469 0.709260 0.042 Uiso 0.050(3) 1 calc R U P A 2
H3E H 0.404787 0.466256 0.697614 0.042 Uiso 0.050(3) 1 calc R U P A 2
H3F H 0.484066 0.584447 0.751685 0.042 Uiso 0.050(3) 1 calc R U P A 2
C4 C 0.74619(12) 0.64524(15) 0.69925(6) 0.0185(2) Uani 1 1 d D . . . .
H4A H 0.731430 0.755748 0.678866 0.022 Uiso 1 1 calc R U . A 1
H4B H 0.822789 0.592839 0.685938 0.022 Uiso 1 1 calc R U . A 1
C5 C 0.78097(15) 0.6699(2) 0.76940(7) 0.0272(3) Uani 1 1 d . . . . .
H5A H 0.858369 0.743501 0.780375 0.041 Uiso 1 1 calc R U . . .
H5B H 0.801730 0.561796 0.789988 0.041 Uiso 1 1 calc R U . . .
H5C H 0.705286 0.720256 0.783191 0.041 Uiso 1 1 calc R U . . .
C6 C 0.75781(13) 0.23587(17) 0.58259(6) 0.0213(2) Uani 1 1 d D . . . .
H6A H 0.691739 0.275675 0.545900 0.026 Uiso 1 1 calc R U . . .
H6B H 0.746033 0.114054 0.586178 0.026 Uiso 1 1 calc R U . . .
C7 C 0.89724(14) 0.27132(19) 0.57269(7) 0.0274(3) Uani 1 1 d D . . . .
H7A H 0.903881 0.235520 0.530699 0.041 Uiso 1 1 calc R U . . .
H7B H 0.962263 0.210154 0.603778 0.041 Uiso 1 1 calc R U . . .
H7C H 0.915327 0.391112 0.577228 0.041 Uiso 1 1 calc R U . . .
C8 C 0.82774(14) 0.28248(16) 0.69873(6) 0.0223(2) Uani 1 1 d . . . . .
H8A H 0.797331 0.338635 0.733449 0.027 Uiso 1 1 calc R U . . .
H8B H 0.916407 0.327468 0.696867 0.027 Uiso 1 1 calc R U . . .
C9 C 0.83876(18) 0.09582(19) 0.71131(8) 0.0323(3) Uani 1 1 d . . . . .
H9A H 0.749986 0.049489 0.709718 0.048 Uiso 1 1 calc R U . . .
H9B H 0.894744 0.076095 0.752735 0.048 Uiso 1 1 calc R U . . .
H9C H 0.878634 0.041735 0.679581 0.048 Uiso 1 1 calc R U . . .
C10 C 0.34370(15) 0.2749(2) 0.47807(6) 0.0278(3) Uani 1 1 d . . . . .
H10A H 0.259916 0.288614 0.447507 0.042 Uiso 1 1 calc R U . . .
H10B H 0.392595 0.179607 0.466228 0.042 Uiso 1 1 calc R U . . .
H10C H 0.397452 0.376117 0.479041 0.042 Uiso 1 1 calc R U . . .
C11 C 0.23239(13) 0.38546(18) 0.55674(7) 0.0254(3) Uani 1 1 d . . . . .
H11A H 0.281469 0.490329 0.557307 0.038 Uiso 1 1 calc R U . . .
H11B H 0.212136 0.366099 0.597897 0.038 Uiso 1 1 calc R U . . .
H11C H 0.149351 0.392031 0.525252 0.038 Uiso 1 1 calc R U . . .
C12 C 0.23626(14) 0.08770(18) 0.53921(7) 0.0255(3) Uani 1 1 d . . . . .
H12A H 0.155685 0.095834 0.506271 0.038 Uiso 1 1 calc R U . . .
H12B H 0.211511 0.070842 0.579570 0.038 Uiso 1 1 calc R U . . .
H12C H 0.290049 -0.006694 0.530529 0.038 Uiso 1 1 calc R U . . .
B1 B 0.44961(14) 0.22061(17) 0.59162(7) 0.0188(2) Uani 1 1 d . . . . .
H1A H 0.4286(3) 0.1860(4) 0.6381(5) 0.023 Uiso 1 1 calc R U . . .
H1B H 0.5124(7) 0.1211(11) 0.57664(18) 0.023 Uiso 1 1 calc R U . . .

loop_
_atom_site_aniso_label
_atom_site_aniso_U_11
_atom_site_aniso_U_22
_atom_site_aniso_U_33
_atom_site_aniso_U_23
_atom_site_aniso_U_13
_atom_site_aniso_U_12
I1 0.02198(4) 0.02599(4) 0.02175(4) -0.00187(3) 0.00443(3) -0.00474(3)
O1 0.0142(4) 0.0174(4) 0.0190(4) -0.0008(3) -0.0006(3) -0.0022(3)
N2 0.0149(4) 0.0194(5) 0.0163(4) -0.0050(4) 0.0021(3) 0.0016(3)
N3 0.0159(4) 0.0193(4) 0.0171(4) -0.0001(4) 0.0030(3) -0.0041(4)
C1 0.0137(4) 0.0153(5) 0.0157(5) -0.0005(4) 0.0036(4) -0.0021(4)
N1 0.0130(4) 0.0165(5) 0.0191(6) -0.0033(4) 0.0042(4) -0.0007(4)
C2 0.0162(6) 0.0227(6) 0.0285(7) -0.0050(6) 0.0087(5) 0.0009(5)
C3 0.0261(8) 0.0285(8) 0.0767(14) 0.0089(9) 0.0134(8) 0.0105(6)
N1B 0.0130(4) 0.0165(5) 0.0191(6) -0.0033(4) 0.0042(4) -0.0007(4)
C2B 0.012(5) 0.018(5) 0.024(5) -0.001(5) 0.008(5) 0.000(5)
C3B 0.016(8) 0.026(9) 0.046(10) 0.002(8) 0.015(8) -0.006(7)
C4 0.0173(5) 0.0164(5) 0.0218(5) -0.0031(4) 0.0040(4) -0.0035(4)
C5 0.0266(6) 0.0300(7) 0.0238(6) -0.0091(5) 0.0029(5) -0.0044(5)
C6 0.0199(5) 0.0238(6) 0.0215(5) -0.0088(5) 0.0073(4) -0.0027(4)
C7 0.0230(6) 0.0288(7) 0.0339(7) -0.0066(6) 0.0140(5) -0.0034(5)
C8 0.0223(6) 0.0189(5) 0.0224(6) -0.0047(4) -0.0028(4) 0.0041(4)
C9 0.0444(9) 0.0209(6) 0.0278(7) -0.0021(5) -0.0007(6) 0.0078(6)
C10 0.0270(6) 0.0390(8) 0.0174(5) 0.0018(5) 0.0050(5) -0.0080(6)
C11 0.0176(5) 0.0272(6) 0.0299(7) -0.0015(5) 0.0020(5) 0.0024(5)
C12 0.0231(6) 0.0246(6) 0.0270(6) -0.0001(5) 0.0014(5) -0.0101(5)
B1 0.0165(5) 0.0175(6) 0.0210(6) 0.0017(5) 0.0005(4) -0.0028(4)

_geom_special_details            
;
 All esds (except the esd in the dihedral angle between two l.s. planes)
 are estimated using the full covariance matrix.  The cell esds are taken
 into account individually in the estimation of esds in distances, angles
 and torsion angles; correlations between esds in cell parameters are only
 used when they are defined by crystal symmetry.  An approximate (isotropic)
 treatment of cell esds is used for estimating esds involving l.s. planes.
;

loop_
_geom_bond_atom_site_label_1
_geom_bond_atom_site_label_2
_geom_bond_distance
_geom_bond_site_symmetry_2
_geom_bond_publ_flag
O1 C1 1.3112(14) . ?
O1 B1 1.5215(16) . ?
N2 C1 1.3333(15) . ?
N2 C8 1.4763(16) . ?
N2 C6 1.4783(16) . ?
N3 C10 1.4918(17) . ?
N3 C11 1.4928(18) . ?
N3 C12 1.4969(17) . ?
N3 B1 1.5925(17) . ?
C1 N1B 1.330(16) . ?
C1 N1 1.3396(16) . ?
N1 C2 1.4759(17) . ?
N1 C4 1.4805(17) . ?
C2 C3 1.519(2) . ?
C2 H2A 0.9900 . ?
C2 H2B 0.9900 . ?
C3 H3A 0.9800 . ?
C3 H3B 0.9800 . ?
C3 H3C 0.9800 . ?
N1B C4 1.469(16) . ?
N1B C2B 1.488(15) . ?
C2B C3B 1.508(16) . ?
C2B H2C 0.9900 . ?
C2B H2D 0.9900 . ?
C3B H3D 0.9800 . ?
C3B H3E 0.9800 . ?
C3B H3F 0.9800 . ?
C4 C5 1.5160(19) . ?
C4 H4A 0.9900 . ?
C4 H4B 0.9900 . ?
C5 H5A 0.9800 . ?
C5 H5B 0.9800 . ?
C5 H5C 0.9800 . ?
C6 C7 1.5223(18) . ?
C6 H6A 0.9900 . ?
C6 H6B 0.9900 . ?
C7 H7A 0.9800 . ?
C7 H7B 0.9800 . ?
C7 H7C 0.9800 . ?
C8 C9 1.523(2) . ?
C8 H8A 0.9900 . ?
C8 H8B 0.9900 . ?
C9 H9A 0.9800 . ?
C9 H9B 0.9800 . ?
C9 H9C 0.9800 . ?
C10 H10A 0.9800 . ?
C10 H10B 0.9800 . ?
C10 H10C 0.9800 . ?
C11 H11A 0.9800 . ?
C11 H11B 0.9800 . ?
C11 H11C 0.9800 . ?
C12 H12A 0.9800 . ?
C12 H12B 0.9800 . ?
C12 H12C 0.9800 . ?
B1 H1A 1.119(13) . ?
B1 H1B 1.119(12) . ?

loop_
_geom_angle_atom_site_label_1
_geom_angle_atom_site_label_2
_geom_angle_atom_site_label_3
_geom_angle
_geom_angle_site_symmetry_1
_geom_angle_site_symmetry_3
_geom_angle_publ_flag
C1 O1 B1 119.46(10) . . ?
C1 N2 C8 121.88(10) . . ?
C1 N2 C6 120.80(10) . . ?
C8 N2 C6 117.24(10) . . ?
C10 N3 C11 108.98(11) . . ?
C10 N3 C12 108.71(11) . . ?
C11 N3 C12 108.17(11) . . ?
C10 N3 B1 110.51(10) . . ?
C11 N3 B1 112.83(10) . . ?
C12 N3 B1 107.53(10) . . ?
O1 C1 N1B 111.6(9) . . ?
O1 C1 N2 120.46(11) . . ?
N1B C1 N2 126.0(8) . . ?
O1 C1 N1 117.61(11) . . ?
N2 C1 N1 121.93(11) . . ?
C1 N1 C2 119.44(11) . . ?
C1 N1 C4 121.55(11) . . ?
C2 N1 C4 117.14(11) . . ?
N1 C2 C3 113.80(13) . . ?
N1 C2 H2A 108.8 . . ?
C3 C2 H2A 108.8 . . ?
N1 C2 H2B 108.8 . . ?
C3 C2 H2B 108.8 . . ?
H2A C2 H2B 107.7 . . ?
C2 C3 H3A 109.5 . . ?
C2 C3 H3B 109.5 . . ?
H3A C3 H3B 109.5 . . ?
C2 C3 H3C 109.5 . . ?
H3A C3 H3C 109.5 . . ?
H3B C3 H3C 109.5 . . ?
C1 N1B C4 123.2(13) . . ?
C1 N1B C2B 123.2(15) . . ?
C4 N1B C2B 113.6(14) . . ?
N1B C2B C3B 110.2(18) . . ?
N1B C2B H2C 109.6 . . ?
C3B C2B H2C 109.6 . . ?
N1B C2B H2D 109.6 . . ?
C3B C2B H2D 109.6 . . ?
H2C C2B H2D 108.1 . . ?
C2B C3B H3D 109.5 . . ?
C2B C3B H3E 109.5 . . ?
H3D C3B H3E 109.5 . . ?
C2B C3B H3F 109.5 . . ?
H3D C3B H3F 109.5 . . ?
H3E C3B H3F 109.5 . . ?
N1B C4 C5 125.8(11) . . ?
N1 C4 C5 113.95(11) . . ?
N1 C4 H4A 108.8 . . ?
C5 C4 H4A 108.8 . . ?
N1 C4 H4B 108.8 . . ?
C5 C4 H4B 108.8 . . ?
H4A C4 H4B 107.7 . . ?
C4 C5 H5A 109.5 . . ?
C4 C5 H5B 109.5 . . ?
H5A C5 H5B 109.5 . . ?
C4 C5 H5C 109.5 . . ?
H5A C5 H5C 109.5 . . ?
H5B C5 H5C 109.5 . . ?
N2 C6 C7 111.57(11) . . ?
N2 C6 H6A 109.3 . . ?
C7 C6 H6A 109.3 . . ?
N2 C6 H6B 109.3 . . ?
C7 C6 H6B 109.3 . . ?
H6A C6 H6B 108.0 . . ?
C6 C7 H7A 109.5 . . ?
C6 C7 H7B 109.5 . . ?
H7A C7 H7B 109.5 . . ?
C6 C7 H7C 109.5 . . ?
H7A C7 H7C 109.5 . . ?
H7B C7 H7C 109.5 . . ?
N2 C8 C9 111.23(11) . . ?
N2 C8 H8A 109.4 . . ?
C9 C8 H8A 109.4 . . ?
N2 C8 H8B 109.4 . . ?
C9 C8 H8B 109.4 . . ?
H8A C8 H8B 108.0 . . ?
C8 C9 H9A 109.5 . . ?
C8 C9 H9B 109.5 . . ?
H9A C9 H9B 109.5 . . ?
C8 C9 H9C 109.5 . . ?
H9A C9 H9C 109.5 . . ?
H9B C9 H9C 109.5 . . ?
N3 C10 H10A 109.5 . . ?
N3 C10 H10B 109.5 . . ?
H10A C10 H10B 109.5 . . ?
N3 C10 H10C 109.5 . . ?
H10A C10 H10C 109.5 . . ?
H10B C10 H10C 109.5 . . ?
N3 C11 H11A 109.5 . . ?
N3 C11 H11B 109.5 . . ?
H11A C11 H11B 109.5 . . ?
N3 C11 H11C 109.5 . . ?
H11A C11 H11C 109.5 . . ?
H11B C11 H11C 109.5 . . ?
N3 C12 H12A 109.5 . . ?
N3 C12 H12B 109.5 . . ?
H12A C12 H12B 109.5 . . ?
N3 C12 H12C 109.5 . . ?
H12A C12 H12C 109.5 . . ?
H12B C12 H12C 109.5 . . ?
O1 B1 N3 104.46(10) . . ?
O1 B1 H1A 110.9 . . ?
N3 B1 H1A 110.9 . . ?
O1 B1 H1B 110.9 . . ?
N3 B1 H1B 110.9 . . ?
H1A B1 H1B 108.9 . . ?

loop_
_geom_torsion_atom_site_label_1
_geom_torsion_atom_site_label_2
_geom_torsion_atom_site_label_3
_geom_torsion_atom_site_label_4
_geom_torsion
_geom_torsion_site_symmetry_1
_geom_torsion_site_symmetry_2
_geom_torsion_site_symmetry_3
_geom_torsion_site_symmetry_4
_geom_torsion_publ_flag
B1 O1 C1 N1B -136.6(14) . . . . ?
B1 O1 C1 N2 58.42(16) . . . . ?
B1 O1 C1 N1 -121.88(13) . . . . ?
C8 N2 C1 O1 -149.16(12) . . . . ?
C6 N2 C1 O1 27.53(17) . . . . ?
C8 N2 C1 N1B 48.2(17) . . . . ?
C6 N2 C1 N1B -135.1(17) . . . . ?
C8 N2 C1 N1 31.16(18) . . . . ?
C6 N2 C1 N1 -152.16(12) . . . . ?
O1 C1 N1 C2 21.03(18) . . . . ?
N2 C1 N1 C2 -159.28(12) . . . . ?
O1 C1 N1 C4 -142.95(12) . . . . ?
N2 C1 N1 C4 36.74(19) . . . . ?
C1 N1 C2 C3 -99.15(17) . . . . ?
C4 N1 C2 C3 65.53(18) . . . . ?
O1 C1 N1B C4 -162.1(18) . . . . ?
N2 C1 N1B C4 2(3) . . . . ?
O1 C1 N1B C2B 21(3) . . . . ?
N2 C1 N1B C2B -174.7(16) . . . . ?
C1 N1B C2B C3B 75(3) . . . . ?
C4 N1B C2B C3B -102(3) . . . . ?
C1 N1B C4 C5 -109(2) . . . . ?
C2B N1B C4 C5 68(2) . . . . ?
C1 N1 C4 C5 -131.73(14) . . . . ?
C2 N1 C4 C5 63.94(16) . . . . ?
C1 N2 C6 C7 127.79(13) . . . . ?
C8 N2 C6 C7 -55.37(16) . . . . ?
C1 N2 C8 C9 121.66(14) . . . . ?
C6 N2 C8 C9 -55.14(16) . . . . ?
C1 O1 B1 N3 173.29(10) . . . . ?
C10 N3 B1 O1 66.05(13) . . . . ?
C11 N3 B1 O1 -56.24(13) . . . . ?
C12 N3 B1 O1 -175.44(10) . . . . ?

_refine_diff_density_max         0.407
_refine_diff_density_min         -0.679
_refine_diff_density_rms         0.067

_shelx_res_file                  
;
TITL JD_01_30_24_0m_a.res in P2(1)/c
    JD_01_30_24_0m.res
    created by SHELXL-2019/3 at 19:59:26 on 03-Feb-2024
REM Old TITL JD_01_30_24_0m in P2(1)/c
REM SHELXT solution in P2(1)/c: R1 0.085, Rweak 0.002, Alpha 0.029
REM <I/s>   2.476 for  270 systematic absences,  Orientation as input
REM Formula found by SHELXT:  C13 N3 O I
CELL  0.71073  10.2903   8.0230  21.9128   90.000  102.169   90.000
ZERR    4.000   0.0004   0.0003   0.0008    0.000    0.001    0.000
LATT  1
SYMM -X, 1/2+Y, 1/2-Z
SFAC C H B N O I
UNIT 48 124 4 12 4 4
OMIT 1 0 0
SIZE 0.43 0.38 0.19
TEMP -123.150
L.S. 10
BOND $H
CONF
ACTA
LIST 4
FMAP 2
PLAN 20
EADP N1 N1B
SADI C1 N1 C1 N1B
SADI C4 N1 C4 N1B
SIMU 0.01 N1 > C3B
WGHT    0.000000    1.289700
FVAR       0.36515   0.94971
I1    6    0.043255   -0.243404    0.615164    11.00000    0.02198    0.02599 =
         0.02175   -0.00187    0.00443   -0.00474
O1    5    0.518374    0.389235    0.594807    11.00000    0.01419    0.01737 =
         0.01899   -0.00079   -0.00058   -0.00222
N2    4    0.733579    0.318535    0.639444    11.00000    0.01490    0.01944 =
         0.01634   -0.00501    0.00212    0.00163
N3    4    0.314994    0.245204    0.541121    11.00000    0.01594    0.01934 =
         0.01711   -0.00008    0.00297   -0.00406
C1    1    0.627141    0.414957    0.637176    11.00000    0.01368    0.01530 =
         0.01570   -0.00052    0.00362   -0.00214
PART 1 21
SAME N2 C6 C7
N1    4    0.626817    0.540922    0.677274    21.00000    0.01304    0.01648 =
         0.01910   -0.00327    0.00424   -0.00065
C2    1    0.498920    0.605959    0.687469    21.00000    0.01624    0.02269 =
         0.02847   -0.00497    0.00872    0.00087
AFIX  23
H2A   2    0.507539    0.629221    0.732515    21.00000   -1.20000
H2B   2    0.430080    0.518855    0.675608    21.00000   -1.20000
AFIX   0
C3    1    0.452802    0.763525    0.650847    21.00000    0.02611    0.02845 =
         0.07669    0.00895    0.01335    0.01055
AFIX 137
H3A   2    0.444261    0.741969    0.606156    21.00000   -1.50000
H3B   2    0.517931    0.852525    0.663961    21.00000   -1.50000
H3C   2    0.366459    0.797750    0.658795    21.00000   -1.50000
AFIX   0
PART 2 -21
SAME N2 C6 C7
N1B   4    0.625862    0.563459    0.663972   -21.00000    0.01304    0.01648 =
         0.01910   -0.00327    0.00424   -0.00065
C2B   1    0.501623    0.658387    0.664039   -21.00000    0.01237    0.01774 =
         0.02352   -0.00073    0.00785   -0.00031
AFIX  23
H2C   2    0.444414    0.657333    0.621615   -21.00000   -1.20000
H2D   2    0.523836    0.775737    0.675784   -21.00000   -1.20000
AFIX   0
C3B   1    0.427693    0.581950    0.709641   -21.00000    0.01604    0.02629 =
         0.04608    0.00250    0.01501   -0.00577
AFIX  33
H3D   2    0.346181    0.645469    0.709260   -21.00000   -1.50000
H3E   2    0.404787    0.466256    0.697614   -21.00000   -1.50000
H3F   2    0.484066    0.584447    0.751685   -21.00000   -1.50000
AFIX   0
PART 0
C4    1    0.746187    0.645237    0.699250    11.00000    0.01730    0.01638 =
         0.02177   -0.00309    0.00402   -0.00348
AFIX  23
H4A   2    0.731430    0.755748    0.678866    11.00000   -1.20000
H4B   2    0.822789    0.592839    0.685938    11.00000   -1.20000
AFIX   0
C5    1    0.780967    0.669875    0.769402    11.00000    0.02662    0.03004 =
         0.02383   -0.00908    0.00289   -0.00444
AFIX 137
H5A   2    0.858369    0.743501    0.780375    11.00000   -1.50000
H5B   2    0.801730    0.561796    0.789988    11.00000   -1.50000
H5C   2    0.705286    0.720256    0.783191    11.00000   -1.50000
AFIX   0
C6    1    0.757814    0.235870    0.582586    11.00000    0.01986    0.02379 =
         0.02147   -0.00882    0.00727   -0.00270
AFIX  23
H6A   2    0.691739    0.275675    0.545900    11.00000   -1.20000
H6B   2    0.746033    0.114054    0.586178    11.00000   -1.20000
AFIX   0
C7    1    0.897239    0.271322    0.572692    11.00000    0.02304    0.02877 =
         0.03394   -0.00658    0.01398   -0.00338
AFIX 137
H7A   2    0.903881    0.235520    0.530699    11.00000   -1.50000
H7B   2    0.962263    0.210154    0.603778    11.00000   -1.50000
H7C   2    0.915327    0.391112    0.577228    11.00000   -1.50000
AFIX   0
C8    1    0.827741    0.282482    0.698729    11.00000    0.02229    0.01891 =
         0.02241   -0.00465   -0.00275    0.00408
AFIX  23
H8A   2    0.797331    0.338635    0.733449    11.00000   -1.20000
H8B   2    0.916407    0.327468    0.696867    11.00000   -1.20000
AFIX   0
C9    1    0.838758    0.095819    0.711312    11.00000    0.04440    0.02092 =
         0.02778   -0.00213   -0.00071    0.00785
AFIX 137
H9A   2    0.749986    0.049489    0.709718    11.00000   -1.50000
H9B   2    0.894744    0.076095    0.752735    11.00000   -1.50000
H9C   2    0.878634    0.041735    0.679581    11.00000   -1.50000
AFIX   0
C10   1    0.343701    0.274935    0.478066    11.00000    0.02704    0.03899 =
         0.01742    0.00179    0.00498   -0.00802
AFIX 137
H10A  2    0.259916    0.288614    0.447507    11.00000   -1.50000
H10B  2    0.392595    0.179607    0.466228    11.00000   -1.50000
H10C  2    0.397452    0.376117    0.479041    11.00000   -1.50000
AFIX   0
C11   1    0.232394    0.385461    0.556735    11.00000    0.01760    0.02723 =
         0.02991   -0.00153    0.00200    0.00242
AFIX 137
H11A  2    0.281469    0.490329    0.557307    11.00000   -1.50000
H11B  2    0.212136    0.366099    0.597897    11.00000   -1.50000
H11C  2    0.149351    0.392031    0.525252    11.00000   -1.50000
AFIX   0
C12   1    0.236263    0.087700    0.539208    11.00000    0.02311    0.02465 =
         0.02695   -0.00005    0.00140   -0.01007
AFIX 137
H12A  2    0.155685    0.095834    0.506271    11.00000   -1.50000
H12B  2    0.211511    0.070842    0.579570    11.00000   -1.50000
H12C  2    0.290049   -0.006694    0.530529    11.00000   -1.50000
AFIX   0
B1    3    0.449609    0.220614    0.591619    11.00000    0.01650    0.01746 =
         0.02099    0.00173    0.00047   -0.00283
AFIX  24
H1A   2    0.428593    0.185999    0.638058    11.00000   -1.20000
H1B   2    0.512409    0.121106    0.576637    11.00000   -1.20000
AFIX   0
HKLF 4


REM  JD_01_30_24_0m_a.res in P2(1)/c
REM wR2 = 0.0487, GooF = S = 1.208, Restrained GooF = 1.204 for all data
REM R1 = 0.0229 for 6220 Fo > 4sig(Fo) and 0.0259 for all 6745 data
REM 193 parameters refined using 77 restraints

END

WGHT      0.0000      1.2898

REM Highest difference peak  0.407,  deepest hole -0.679,  1-sigma level  0.067
Q1    1   0.7629  0.6527  0.7339  11.00000  0.05    0.41
Q2    1   0.6272  0.4711  0.6601  11.00000  0.05    0.39
Q3    1   0.2195  0.7481  0.5772  11.00000  0.05    0.36
Q4    1   0.8991  0.7851  0.6660  11.00000  0.05    0.35
Q5    1   0.6937  0.3797  0.6367  11.00000  0.05    0.34
Q6    1   0.5720  0.5584  0.6780  11.00000  0.05    0.32
Q7    1   0.3776  0.2319  0.5606  11.00000  0.05    0.31
Q8    1   0.5785  0.3968  0.6052  11.00000  0.05    0.30
Q9    1   0.8274  0.2619  0.5769  11.00000  0.05    0.28
Q10   1   0.1162 -0.2259  0.6234  11.00000  0.05    0.27
Q11   1   0.3983  0.2256  0.6424  11.00000  0.05    0.27
Q12   1   0.7352  0.2813  0.6166  11.00000  0.05    0.24
Q13   1   0.6812  0.5732  0.6875  11.00000  0.05    0.24
Q14   1   0.2763  0.3133  0.5469  11.00000  0.05    0.23
Q15   1   0.9344 -0.1268  0.6627  11.00000  0.05    0.22
Q16   1   0.8063  0.1827  0.7086  11.00000  0.05    0.22
Q17   1   0.4431  0.5138  0.6990  11.00000  0.05    0.22
Q18   1   0.7966  0.6221  0.6874  11.00000  0.05    0.21
Q19   1   0.7539  0.3016  0.6640  11.00000  0.05    0.20
Q20   1   0.1529  0.3786  0.5511  11.00000  0.05    0.20
;
_shelx_res_checksum              13632
####################################################################### 
# 
# This file contains crystal structure data downloaded from the 
# Cambridge Structural Database (CSD) hosted by the Cambridge 
# Crystallographic Data Centre (CCDC).
# 
# Full information about CCDC data access policies and citation 
# guidelines are available at http://www.ccdc.cam.ac.uk/access/V1 
# 
# Audit and citation data items may have been added by the CCDC. 
# Please retain this information to preserve the provenance of 
# this file and to allow appropriate attribution of the data. 
# 
#######################################################################

data_6-I
_database_code_depnum_ccdc_archive 'CCDC 2472959'
loop_
_audit_author_name
_audit_author_address
'Matthias Zeller'
;Department of Chemistry, Purdue University
United States of America
;
_audit_update_record             
;
2025-07-15 deposited with the CCDC.	2025-10-09 downloaded from the CCDC.
;

_audit_creation_method           SHELXL-2019/3
_shelx_SHELXL_version_number     2019/3
_chemical_name_systematic        ?
_chemical_name_common            ?
_chemical_melting_point          ?
_chemical_formula_moiety         'C6 H19 B N3 O, I'
_chemical_formula_sum            'C6 H19 B I N3 O'
_chemical_formula_weight         286.95

loop_
_atom_type_symbol
_atom_type_description
_atom_type_scat_dispersion_real
_atom_type_scat_dispersion_imag
_atom_type_scat_source
C C 0.0033 0.0016 'International Tables Vol C Tables 4.2.6.8 and 6.1.1.4'
H H 0.0000 0.0000 'International Tables Vol C Tables 4.2.6.8 and 6.1.1.4'
B B 0.0013 0.0007 'International Tables Vol C Tables 4.2.6.8 and 6.1.1.4'
I I -0.4742 1.8119 'International Tables Vol C Tables 4.2.6.8 and 6.1.1.4'
N N 0.0061 0.0033 'International Tables Vol C Tables 4.2.6.8 and 6.1.1.4'
O O 0.0106 0.0060 'International Tables Vol C Tables 4.2.6.8 and 6.1.1.4'

_space_group_crystal_system      monoclinic
_space_group_IT_number           14
_space_group_name_H-M_alt        'P 21/c'
_space_group_name_Hall           '-P 2ybc'

_shelx_space_group_comment       
;
The symmetry employed for this shelxl refinement is uniquely defined
by the following loop, which should always be used as a source of
symmetry information in preference to the above space-group names.
They are only intended as comments.
;

loop_
_space_group_symop_operation_xyz
'x, y, z'
'-x, y+1/2, -z+1/2'
'-x, -y, -z'
'x, -y-1/2, z-1/2'

_cell_length_a                   9.8683(5)
_cell_length_b                   15.6874(8)
_cell_length_c                   7.9504(5)
_cell_angle_alpha                90
_cell_angle_beta                 101.165(2)
_cell_angle_gamma                90
_cell_volume                     1207.49(12)
_cell_formula_units_Z            4
_cell_measurement_temperature    150(2)
_cell_measurement_reflns_used    9434
_cell_measurement_theta_min      2.5967
_cell_measurement_theta_max      33.1601

_exptl_crystal_description       fragment
_exptl_crystal_colour            colourless
_exptl_crystal_density_meas      ?
_exptl_crystal_density_method    ?
_exptl_crystal_density_diffrn    1.578
_exptl_crystal_F_000             568
_exptl_transmission_factor_min   ?
_exptl_transmission_factor_max   ?
_exptl_crystal_size_max          0.230
_exptl_crystal_size_mid          0.220
_exptl_crystal_size_min          0.150
_exptl_absorpt_coefficient_mu    2.620
_shelx_estimated_absorpt_T_min   0.584
_shelx_estimated_absorpt_T_max   0.695
_exptl_absorpt_correction_type   multi-scan
_exptl_absorpt_correction_T_min  0.5702
_exptl_absorpt_correction_T_max  0.7465
_exptl_absorpt_process_details   
;
 SADABS 2016/2: Krause, L., Herbst-Irmer, R., Sheldrick G.M. & Stalke D.,
 J. Appl. Cryst. 48 (2015) 3-10
;
_exptl_absorpt_special_details   ?
_diffrn_ambient_temperature      150(2)
_diffrn_radiation_wavelength     0.71073
_diffrn_radiation_type           MoK\a
_diffrn_source                   'fine focus sealed tube X-ray source'
_diffrn_source_current           '30 mA'
_diffrn_source_voltage           '50 kV'
_diffrn_radiation_monochromator  'Triumph curved graphite crystal'
_diffrn_measurement_device       'three circle diffractometer'
_diffrn_measurement_device_type  'Bruker AXS D8 Quest'
_diffrn_detector_type            
'PhotonII charge-integrating pixel array (CPAD)'
_diffrn_measurement_method       'omega and phi scans'
_diffrn_detector_area_resol_mean 7.4074
_diffrn_reflns_number            42552
_diffrn_reflns_av_unetI/netI     0.0280
_diffrn_reflns_av_R_equivalents  0.0450
_diffrn_reflns_limit_h_min       -15
_diffrn_reflns_limit_h_max       15
_diffrn_reflns_limit_k_min       -24
_diffrn_reflns_limit_k_max       22
_diffrn_reflns_limit_l_min       -12
_diffrn_reflns_limit_l_max       12
_diffrn_reflns_theta_min         2.472
_diffrn_reflns_theta_max         33.171
_diffrn_reflns_theta_full        25.242
_diffrn_measured_fraction_theta_max 0.999
_diffrn_measured_fraction_theta_full 1.000
_diffrn_reflns_Laue_measured_fraction_max 0.999
_diffrn_reflns_Laue_measured_fraction_full 1.000
_diffrn_reflns_point_group_measured_fraction_max 0.999
_diffrn_reflns_point_group_measured_fraction_full 1.000
_reflns_number_total             4611
_reflns_number_gt                4092
_reflns_threshold_expression     'I > 2\s(I)'
_reflns_Friedel_coverage         0.000
_reflns_Friedel_fraction_max     .
_reflns_Friedel_fraction_full    .

_reflns_special_details          
;
 Reflections were merged by SHELXL according to the crystal
 class for the calculation of statistics and refinement.
 
 _reflns_Friedel_fraction is defined as the number of unique
 Friedel pairs measured divided by the number that would be
 possible theoretically, ignoring centric projections and
 systematic absences.
;

_computing_data_collection       'Apex5 v2023.9-2 (Bruker, 2023)'
_computing_cell_refinement       'SAINT V8.40B (Bruker, 2020)'
_computing_data_reduction        'SAINT V8.40B (Bruker, 2020)'
_computing_structure_solution    'SHELXT (Sheldrick, 2015b)'
_computing_structure_refinement  
;  
SHELXL-2019/2 (Sheldrick, 2015a, 2019), 
SHELXLE Rev1703 (H\"ubschle et al., 2011)
;
_computing_molecular_graphics    ?
_computing_publication_material  ?
_refine_special_details          ?
_refine_ls_structure_factor_coef Fsqd
_refine_ls_matrix_type           full
_refine_ls_weighting_scheme      calc
_refine_ls_weighting_details     
'w=1/[\s^2^(Fo^2^)+(0.0233P)^2^+0.4914P] where P=(Fo^2^+2Fc^2^)/3'
_atom_sites_solution_primary     dual
_atom_sites_solution_secondary   difmap
_atom_sites_solution_hydrogens   mixed
_refine_ls_hydrogen_treatment    mixed
_refine_ls_extinction_method     none
_refine_ls_extinction_coef       .
_refine_ls_number_reflns         4611
_refine_ls_number_parameters     121
_refine_ls_number_restraints     0
_refine_ls_R_factor_all          0.0276
_refine_ls_R_factor_gt           0.0232
_refine_ls_wR_factor_ref         0.0601
_refine_ls_wR_factor_gt          0.0585
_refine_ls_goodness_of_fit_ref   1.106
_refine_ls_restrained_S_all      1.106
_refine_ls_shift/su_max          0.007
_refine_ls_shift/su_mean         0.000

loop_
_atom_site_label
_atom_site_type_symbol
_atom_site_fract_x
_atom_site_fract_y
_atom_site_fract_z
_atom_site_U_iso_or_equiv
_atom_site_adp_type
_atom_site_occupancy
_atom_site_site_symmetry_order
_atom_site_calc_flag
_atom_site_refinement_flags_posn
_atom_site_refinement_flags_adp
_atom_site_refinement_flags_occupancy
_atom_site_disorder_assembly
_atom_site_disorder_group
I1 I 0.70206(2) 0.58259(2) 0.12707(2) 0.02792(4) Uani 1 1 d . . . . .
O1 O 0.80242(10) 0.27705(7) 0.28817(14) 0.0242(2) Uani 1 1 d . . . . .
N1 N 0.61895(14) 0.35417(9) 0.1407(2) 0.0291(3) Uani 1 1 d . . . . .
H1A H 0.658(3) 0.4032(15) 0.167(3) 0.044 Uiso 1 1 d . U . . .
H1B H 0.542(3) 0.3584(15) 0.077(3) 0.044 Uiso 1 1 d . U . . .
N2 N 0.61996(13) 0.20665(8) 0.13869(17) 0.0259(2) Uani 1 1 d . . . . .
N3 N 1.00986(12) 0.36650(7) 0.26508(15) 0.0198(2) Uani 1 1 d . . . . .
C1 C 0.68065(14) 0.28040(9) 0.18890(18) 0.0222(2) Uani 1 1 d . . . . .
C2 C 0.48201(16) 0.20308(11) 0.0310(2) 0.0326(3) Uani 1 1 d . . . . .
H2A H 0.477796 0.241527 -0.066989 0.049 Uiso 1 1 calc R U . . .
H2B H 0.413399 0.220654 0.098287 0.049 Uiso 1 1 calc R U . . .
H2C H 0.462377 0.144679 -0.010303 0.049 Uiso 1 1 calc R U . . .
C3 C 0.68399(17) 0.12473(10) 0.1939(2) 0.0282(3) Uani 1 1 d . . . . .
H3A H 0.675554 0.086429 0.095080 0.042 Uiso 1 1 calc R U . . .
H3B H 0.637469 0.099367 0.280130 0.042 Uiso 1 1 calc R U . . .
H3C H 0.781884 0.133464 0.243675 0.042 Uiso 1 1 calc R U . . .
C4 C 0.95607(15) 0.37878(10) 0.07802(18) 0.0241(3) Uani 1 1 d . . . . .
H4A H 1.033285 0.390042 0.020036 0.036 Uiso 1 1 calc R U . . .
H4B H 0.892156 0.427213 0.060965 0.036 Uiso 1 1 calc R U . . .
H4C H 0.907433 0.327150 0.030164 0.036 Uiso 1 1 calc R U . . .
C5 C 1.08728(17) 0.44487(11) 0.3338(2) 0.0301(3) Uani 1 1 d . . . . .
H5A H 1.164342 0.453979 0.274492 0.045 Uiso 1 1 calc R U . . .
H5B H 1.123117 0.437880 0.456907 0.045 Uiso 1 1 calc R U . . .
H5C H 1.025153 0.494156 0.315226 0.045 Uiso 1 1 calc R U . . .
C6 C 1.10753(16) 0.29259(10) 0.2898(2) 0.0275(3) Uani 1 1 d . . . . .
H6A H 1.057179 0.240255 0.249879 0.041 Uiso 1 1 calc R U . . .
H6B H 1.148923 0.287016 0.411654 0.041 Uiso 1 1 calc R U . . .
H6C H 1.180471 0.302083 0.223896 0.041 Uiso 1 1 calc R U . . .
B1 B 0.88674(16) 0.35223(10) 0.3676(2) 0.0219(3) Uani 1 1 d . . . . .
H1C H 0.9282(6) 0.33984(19) 0.5009(17) 0.026 Uiso 1 1 calc R U . . .
H1D H 0.8229(8) 0.4084(7) 0.3589(2) 0.026 Uiso 1 1 calc R U . . .

loop_
_atom_site_aniso_label
_atom_site_aniso_U_11
_atom_site_aniso_U_22
_atom_site_aniso_U_33
_atom_site_aniso_U_23
_atom_site_aniso_U_13
_atom_site_aniso_U_12
I1 0.02014(5) 0.01987(6) 0.04207(7) 0.00288(3) 0.00184(4) 0.00175(3)
O1 0.0192(4) 0.0207(5) 0.0306(5) 0.0054(4) -0.0004(4) 0.0004(4)
N1 0.0220(6) 0.0216(6) 0.0405(7) 0.0079(5) -0.0018(5) 0.0002(5)
N2 0.0211(5) 0.0217(6) 0.0328(6) 0.0046(5) 0.0004(4) -0.0007(4)
N3 0.0196(5) 0.0171(5) 0.0211(5) -0.0020(4) 0.0003(4) 0.0003(4)
C1 0.0192(5) 0.0227(6) 0.0246(6) 0.0052(5) 0.0043(5) 0.0005(5)
C2 0.0233(6) 0.0312(8) 0.0396(8) 0.0047(7) -0.0026(6) -0.0043(6)
C3 0.0295(7) 0.0214(7) 0.0331(7) 0.0034(6) 0.0045(6) 0.0022(5)
C4 0.0262(6) 0.0250(7) 0.0209(6) 0.0002(5) 0.0042(5) 0.0009(5)
C5 0.0307(7) 0.0241(7) 0.0344(7) -0.0084(6) 0.0039(6) -0.0084(6)
C6 0.0228(6) 0.0250(7) 0.0326(7) -0.0013(6) 0.0006(5) 0.0059(5)
B1 0.0222(6) 0.0224(7) 0.0209(6) 0.0013(5) 0.0032(5) 0.0014(5)

_geom_special_details            
;
 All esds (except the esd in the dihedral angle between two l.s. planes)
 are estimated using the full covariance matrix.  The cell esds are taken
 into account individually in the estimation of esds in distances, angles
 and torsion angles; correlations between esds in cell parameters are only
 used when they are defined by crystal symmetry.  An approximate (isotropic)
 treatment of cell esds is used for estimating esds involving l.s. planes.
;

loop_
_geom_bond_atom_site_label_1
_geom_bond_atom_site_label_2
_geom_bond_distance
_geom_bond_site_symmetry_2
_geom_bond_publ_flag
O1 C1 1.3048(17) . ?
O1 B1 1.5095(19) . ?
N1 C1 1.3290(19) . ?
N1 H1A 0.87(3) . ?
N1 H1B 0.83(3) . ?
N2 C1 1.3282(19) . ?
N2 C3 1.462(2) . ?
N2 C2 1.462(2) . ?
N3 C4 1.4916(18) . ?
N3 C5 1.4941(19) . ?
N3 C6 1.4962(18) . ?
N3 B1 1.604(2) . ?
C2 H2A 0.9800 . ?
C2 H2B 0.9800 . ?
C2 H2C 0.9800 . ?
C3 H3A 0.9800 . ?
C3 H3B 0.9800 . ?
C3 H3C 0.9800 . ?
C4 H4A 0.9800 . ?
C4 H4B 0.9800 . ?
C4 H4C 0.9800 . ?
C5 H5A 0.9800 . ?
C5 H5B 0.9800 . ?
C5 H5C 0.9800 . ?
C6 H6A 0.9800 . ?
C6 H6B 0.9800 . ?
C6 H6C 0.9800 . ?
B1 H1C 1.077(14) . ?
B1 H1D 1.077(14) . ?

loop_
_geom_angle_atom_site_label_1
_geom_angle_atom_site_label_2
_geom_angle_atom_site_label_3
_geom_angle
_geom_angle_site_symmetry_1
_geom_angle_site_symmetry_3
_geom_angle_publ_flag
C1 O1 B1 126.16(12) . . ?
C1 N1 H1A 123.3(17) . . ?
C1 N1 H1B 124.0(17) . . ?
H1A N1 H1B 113(2) . . ?
C1 N2 C3 122.15(12) . . ?
C1 N2 C2 121.59(13) . . ?
C3 N2 C2 116.21(13) . . ?
C4 N3 C5 108.45(12) . . ?
C4 N3 C6 109.06(11) . . ?
C5 N3 C6 108.60(12) . . ?
C4 N3 B1 111.48(11) . . ?
C5 N3 B1 108.23(11) . . ?
C6 N3 B1 110.93(11) . . ?
O1 C1 N2 117.10(13) . . ?
O1 C1 N1 121.75(14) . . ?
N2 C1 N1 121.15(13) . . ?
N2 C2 H2A 109.5 . . ?
N2 C2 H2B 109.5 . . ?
H2A C2 H2B 109.5 . . ?
N2 C2 H2C 109.5 . . ?
H2A C2 H2C 109.5 . . ?
H2B C2 H2C 109.5 . . ?
N2 C3 H3A 109.5 . . ?
N2 C3 H3B 109.5 . . ?
H3A C3 H3B 109.5 . . ?
N2 C3 H3C 109.5 . . ?
H3A C3 H3C 109.5 . . ?
H3B C3 H3C 109.5 . . ?
N3 C4 H4A 109.5 . . ?
N3 C4 H4B 109.5 . . ?
H4A C4 H4B 109.5 . . ?
N3 C4 H4C 109.5 . . ?
H4A C4 H4C 109.5 . . ?
H4B C4 H4C 109.5 . . ?
N3 C5 H5A 109.5 . . ?
N3 C5 H5B 109.5 . . ?
H5A C5 H5B 109.5 . . ?
N3 C5 H5C 109.5 . . ?
H5A C5 H5C 109.5 . . ?
H5B C5 H5C 109.5 . . ?
N3 C6 H6A 109.5 . . ?
N3 C6 H6B 109.5 . . ?
H6A C6 H6B 109.5 . . ?
N3 C6 H6C 109.5 . . ?
H6A C6 H6C 109.5 . . ?
H6B C6 H6C 109.5 . . ?
O1 B1 N3 107.87(11) . . ?
O1 B1 H1C 110.1 . . ?
N3 B1 H1C 110.1 . . ?
O1 B1 H1D 110.1 . . ?
N3 B1 H1D 110.1 . . ?
H1C B1 H1D 108.4 . . ?

loop_
_geom_torsion_atom_site_label_1
_geom_torsion_atom_site_label_2
_geom_torsion_atom_site_label_3
_geom_torsion_atom_site_label_4
_geom_torsion
_geom_torsion_site_symmetry_1
_geom_torsion_site_symmetry_2
_geom_torsion_site_symmetry_3
_geom_torsion_site_symmetry_4
_geom_torsion_publ_flag
B1 O1 C1 N2 -176.64(12) . . . . ?
B1 O1 C1 N1 2.8(2) . . . . ?
C3 N2 C1 O1 1.3(2) . . . . ?
C2 N2 C1 O1 178.38(14) . . . . ?
C3 N2 C1 N1 -178.20(15) . . . . ?
C2 N2 C1 N1 -1.1(2) . . . . ?
C1 O1 B1 N3 -105.51(15) . . . . ?
C4 N3 B1 O1 56.45(14) . . . . ?
C5 N3 B1 O1 175.65(11) . . . . ?
C6 N3 B1 O1 -65.31(14) . . . . ?

loop_
_geom_hbond_atom_site_label_D
_geom_hbond_atom_site_label_H
_geom_hbond_atom_site_label_A
_geom_hbond_distance_DH
_geom_hbond_distance_HA
_geom_hbond_distance_DA
_geom_hbond_angle_DHA
_geom_hbond_site_symmetry_A
_geom_hbond_publ_flag
N1 H1A I1 0.87(3) 2.87(2) 3.6822(14) 156(2) . yes
N1 H1B I1 0.83(3) 2.79(3) 3.5974(14) 165(2) 3_665 yes
C2 H2A I1 0.98 3.27 3.9116(18) 125.1 3_665 yes
C4 H4A I1 0.98 3.09 4.0667(15) 173.6 3_765 yes
C4 H4B I1 0.98 3.18 4.1275(15) 162.9 . yes
C4 H4C O1 0.98 2.58 3.4975(18) 155.2 4_565 yes

_refine_diff_density_max         0.644
_refine_diff_density_min         -1.105
_refine_diff_density_rms         0.112

_shelx_res_file                  
;
TITL P21c_b.res in Pc                       New:P21/c
    MC_3_63_0m.res
    created by SHELXL-2019/3 at 18:12:25 on 01-Feb-2025
CELL  0.71073    9.8683   15.6874    7.9504    90.000   101.165    90.000
ZERR        4    0.0005    0.0008    0.0005     0.000     0.002     0.000
LATT   1
SYMM               - X ,    0.50000 + Y ,    0.50000 - Z
SFAC  C  H  B  I  N  O
UNIT 24 76 4 4 12 4
LIST 4 ! automatically inserted. Change 6 to 4 for CHECKCIF!!
TEMP  -123.15
SIZE 0.23 0.22 0.15
L.S. 5
FMAP 2
PLAN -20
ACTA
CONF
BOND $H
HTAB
HTAB N1 I1
EQIV $1 -x+1, -y+1, -z
HTAB N1 I1_$1
HTAB C2 I1_$1
EQIV $2 -x+2, -y+1, -z
HTAB C4 I1_$2
HTAB C4 I1
EQIV $3 x, -y+1/2, z-1/2
HTAB C4 O1_$3

WGHT    0.023300    0.491400
FVAR       0.40755
I1    4    0.702063    0.582589    0.127067    11.00000    0.02014    0.01987 =
         0.04207    0.00288    0.00184    0.00175
O1    6    0.802420    0.277052    0.288170    11.00000    0.01922    0.02070 =
         0.03062    0.00542   -0.00037    0.00040
N1    5    0.618953    0.354174    0.140746    11.00000    0.02204    0.02159 =
         0.04050    0.00787   -0.00184    0.00020
REM R-NH2 (non planar) FIX
H1A   2    0.657711    0.403245    0.166768    11.00000   -1.50000
H1B   2    0.542269    0.358397    0.077029    11.00000   -1.50000
N2    5    0.619962    0.206647    0.138688    11.00000    0.02108    0.02174 =
         0.03283    0.00458    0.00041   -0.00067
N3    5    1.009857    0.366498    0.265082    11.00000    0.01962    0.01715 =
         0.02110   -0.00201    0.00034    0.00025
C1    1    0.680648    0.280402    0.188902    11.00000    0.01919    0.02272 =
         0.02464    0.00521    0.00431    0.00053
C2    1    0.482013    0.203083    0.031049    11.00000    0.02331    0.03124 =
         0.03960    0.00475   -0.00261   -0.00435
AFIX 137
H2A   2    0.477796    0.241527   -0.066989    11.00000   -1.50000
H2B   2    0.413399    0.220654    0.098287    11.00000   -1.50000
H2C   2    0.462377    0.144679   -0.010303    11.00000   -1.50000
AFIX   0
C3    1    0.683991    0.124729    0.193945    11.00000    0.02953    0.02144 =
         0.03314    0.00338    0.00453    0.00224
AFIX 137
H3A   2    0.675554    0.086429    0.095080    11.00000   -1.50000
H3B   2    0.637469    0.099367    0.280130    11.00000   -1.50000
H3C   2    0.781884    0.133464    0.243675    11.00000   -1.50000
AFIX   0
C4    1    0.956070    0.378779    0.078022    11.00000    0.02617    0.02500 =
         0.02088    0.00018    0.00421    0.00086
AFIX 137
H4A   2    1.033285    0.390042    0.020036    11.00000   -1.50000
H4B   2    0.892156    0.427213    0.060965    11.00000   -1.50000
H4C   2    0.907433    0.327150    0.030164    11.00000   -1.50000
AFIX   0
C5    1    1.087277    0.444870    0.333842    11.00000    0.03071    0.02412 =
         0.03443   -0.00843    0.00385   -0.00838
AFIX 137
H5A   2    1.164342    0.453979    0.274492    11.00000   -1.50000
H5B   2    1.123117    0.437880    0.456907    11.00000   -1.50000
H5C   2    1.025153    0.494156    0.315226    11.00000   -1.50000
AFIX   0
C6    1    1.107532    0.292588    0.289756    11.00000    0.02283    0.02501 =
         0.03263   -0.00132    0.00060    0.00594
AFIX 137
H6A   2    1.057179    0.240255    0.249879    11.00000   -1.50000
H6B   2    1.148923    0.287016    0.411654    11.00000   -1.50000
H6C   2    1.180471    0.302083    0.223896    11.00000   -1.50000
AFIX   0
B1    3    0.886736    0.352231    0.367592    11.00000    0.02216    0.02239 =
         0.02088    0.00135    0.00319    0.00135
AFIX  24
H1C   2    0.928209    0.339838    0.500922    11.00000   -1.20000
H1D   2    0.822919    0.408399    0.358925    11.00000   -1.20000


REM <hkl>
REM MC_3_63_0m.hkl
REM </hkl>
AFIX   0
HKLF 4


REM  P21c_b.res in Pc                       New:P21/c
REM wR2 = 0.0601, GooF = S = 1.106, Restrained GooF = 1.106 for all data
REM R1 = 0.0232 for 4092 Fo > 4sig(Fo) and 0.0276 for all 4611 data
REM 121 parameters refined using 0 restraints

END

WGHT      0.0232      0.4966

REM Instructions for potential hydrogen bonds
HTAB N1 I1
HTAB N1 I1_$1
HTAB C2 I1_$1
HTAB C4 I1_$2
HTAB C4 I1
HTAB C4 O1_$3

REM Highest difference peak  0.644,  deepest hole -1.105,  1-sigma level  0.112
Q1    1   0.6826  0.5782  0.0445  11.00000  0.05    0.64
Q2    1   0.5742  0.6677  0.4268  11.00000  0.05    0.50
Q3    1   0.7843  0.5340  0.1896  11.00000  0.05    0.42
Q4    1   0.7972  0.4059  0.2996  11.00000  0.05    0.36
Q5    1   0.5811  0.6152  0.3682  11.00000  0.05    0.35
Q6    1   0.6759  0.5507  0.1710  11.00000  0.05    0.35
Q7    1   0.7822  0.6295  0.1947  11.00000  0.05    0.33
Q8    1   0.6679  0.3167  0.1324  11.00000  0.05    0.33
Q9    1   0.7181  0.4963  0.0743  11.00000  0.05    0.33
Q10   1   0.9568  0.3104  0.4938  11.00000  0.05    0.33
Q11   1   0.9404  0.6242  0.2066  11.00000  0.05    0.33
Q12   1   0.8775  0.4173  0.4348  11.00000  0.05    0.32
Q13   1   0.8619  0.3875  0.3813  11.00000  0.05    0.32
Q14   1   0.7830  0.5500 -0.1546  11.00000  0.05    0.32
Q15   1   0.8217  0.5642 -0.0019  11.00000  0.05    0.31
Q16   1   0.6186  0.5350  0.0710  11.00000  0.05    0.31
Q17   1   0.7207  0.4164  0.3059  11.00000  0.05    0.30
Q18   1   0.8029  0.4320  0.3774  11.00000  0.05    0.30
Q19   1   0.6619  0.4016  0.0872  11.00000  0.05    0.30
Q20   1   0.5575  0.5743  0.2984  11.00000  0.05    0.30
;
_shelx_res_checksum              622
####################################################################### 
# 
# This file contains crystal structure data downloaded from the 
# Cambridge Structural Database (CSD) hosted by the Cambridge 
# Crystallographic Data Centre (CCDC).
# 
# Full information about CCDC data access policies and citation 
# guidelines are available at http://www.ccdc.cam.ac.uk/access/V1 
# 
# Audit and citation data items may have been added by the CCDC. 
# Please retain this information to preserve the provenance of 
# this file and to allow appropriate attribution of the data. 
# 
#######################################################################

data_7-NTf2
_database_code_depnum_ccdc_archive 'CCDC 2472955'
loop_
_audit_author_name
_audit_author_address
'Matthias Zeller'
;Department of Chemistry, Purdue University
United States of America
;
_audit_update_record             
;
2025-07-15 deposited with the CCDC.	2025-10-09 downloaded from the CCDC.
;

_audit_creation_method           SHELXL-2019/3
_shelx_SHELXL_version_number     2019/3
_chemical_name_systematic        ?
_chemical_name_common            ?
_chemical_melting_point          ?
_chemical_formula_moiety         'C8 H23 B N3 O, I'
_chemical_formula_sum            'C8 H23 B I N3 O'
_chemical_formula_weight         315.00

loop_
_atom_type_symbol
_atom_type_description
_atom_type_scat_dispersion_real
_atom_type_scat_dispersion_imag
_atom_type_scat_source
C C 0.0033 0.0016 'International Tables Vol C Tables 4.2.6.8 and 6.1.1.4'
H H 0.0000 0.0000 'International Tables Vol C Tables 4.2.6.8 and 6.1.1.4'
B B 0.0013 0.0007 'International Tables Vol C Tables 4.2.6.8 and 6.1.1.4'
N N 0.0061 0.0033 'International Tables Vol C Tables 4.2.6.8 and 6.1.1.4'
O O 0.0106 0.0060 'International Tables Vol C Tables 4.2.6.8 and 6.1.1.4'
I I -0.4742 1.8119 'International Tables Vol C Tables 4.2.6.8 and 6.1.1.4'

_space_group_crystal_system      monoclinic
_space_group_IT_number           14
_space_group_name_H-M_alt        'P 21/n'
_space_group_name_Hall           '-P 2yn'

_shelx_space_group_comment       
;
The symmetry employed for this shelxl refinement is uniquely defined
by the following loop, which should always be used as a source of
symmetry information in preference to the above space-group names.
They are only intended as comments.
;

loop_
_space_group_symop_operation_xyz
'x, y, z'
'-x+1/2, y+1/2, -z+1/2'
'-x, -y, -z'
'x-1/2, -y-1/2, z-1/2'

_cell_length_a                   9.8196(4)
_cell_length_b                   12.5339(5)
_cell_length_c                   11.7400(5)
_cell_angle_alpha                90
_cell_angle_beta                 96.4020(10)
_cell_angle_gamma                90
_cell_volume                     1435.92(10)
_cell_formula_units_Z            4
_cell_measurement_temperature    150(2)
_cell_measurement_reflns_used    9821
_cell_measurement_theta_min      2.3850
_cell_measurement_theta_max      28.2853

_exptl_crystal_description       block
_exptl_crystal_colour            colourless
_exptl_crystal_density_meas      ?
_exptl_crystal_density_method    ?
_exptl_crystal_density_diffrn    1.457
_exptl_crystal_F_000             632
_exptl_transmission_factor_min   ?
_exptl_transmission_factor_max   ?
_exptl_crystal_size_max          0.230
_exptl_crystal_size_mid          0.210
_exptl_crystal_size_min          0.180
_exptl_absorpt_coefficient_mu    2.210
_shelx_estimated_absorpt_T_min   0.630
_shelx_estimated_absorpt_T_max   0.692
_exptl_absorpt_correction_type   multi-scan
_exptl_absorpt_correction_T_min  0.6194
_exptl_absorpt_correction_T_max  0.7457
_exptl_absorpt_process_details   
;
 SADABS 2016/2: Krause, L., Herbst-Irmer, R., Sheldrick G.M. & Stalke D.,
 J. Appl. Cryst. 48 (2015) 3-10
;
_exptl_absorpt_special_details   ?
_diffrn_ambient_temperature      150(2)
_diffrn_radiation_wavelength     0.71073
_diffrn_radiation_type           MoK\a
_diffrn_source                   'fine focus sealed tube X-ray source'
_diffrn_source_current           '30 mA'
_diffrn_source_voltage           '50 kV'
_diffrn_radiation_monochromator  'Triumph curved graphite crystal'
_diffrn_measurement_device       'three circle diffractometer'
_diffrn_measurement_device_type  'Bruker AXS D8 Quest'
_diffrn_detector_type            
'PhotonII charge-integrating pixel array (CPAD)'
_diffrn_measurement_method       'omega and phi scans'
_diffrn_detector_area_resol_mean 7.4074
_diffrn_reflns_number            33311
_diffrn_reflns_av_unetI/netI     0.0138
_diffrn_reflns_av_R_equivalents  0.0231
_diffrn_reflns_limit_h_min       -13
_diffrn_reflns_limit_h_max       13
_diffrn_reflns_limit_k_min       -16
_diffrn_reflns_limit_k_max       16
_diffrn_reflns_limit_l_min       -15
_diffrn_reflns_limit_l_max       15
_diffrn_reflns_theta_min         2.567
_diffrn_reflns_theta_max         28.310
_diffrn_reflns_theta_full        25.242
_diffrn_measured_fraction_theta_max 0.998
_diffrn_measured_fraction_theta_full 1.000
_diffrn_reflns_Laue_measured_fraction_max 0.998
_diffrn_reflns_Laue_measured_fraction_full 1.000
_diffrn_reflns_point_group_measured_fraction_max 0.998
_diffrn_reflns_point_group_measured_fraction_full 1.000
_reflns_number_total             3567
_reflns_number_gt                3318
_reflns_threshold_expression     'I > 2\s(I)'
_reflns_Friedel_coverage         0.000
_reflns_Friedel_fraction_max     .
_reflns_Friedel_fraction_full    .

_reflns_special_details          
;
 Reflections were merged by SHELXL according to the crystal
 class for the calculation of statistics and refinement.
 
 _reflns_Friedel_fraction is defined as the number of unique
 Friedel pairs measured divided by the number that would be
 possible theoretically, ignoring centric projections and
 systematic absences.
;

_computing_data_collection       'Apex5 v2023.9-2 (Bruker, 2023)'
_computing_cell_refinement       'SAINT V8.40B (Bruker, 2020)'
_computing_data_reduction        'SAINT V8.40B (Bruker, 2020)'
_computing_structure_solution    'SHELXT (Sheldrick, 2015b)'
_computing_structure_refinement  
;  
SHELXL-2019/2 (Sheldrick, 2015a, 2019), 
SHELXLE Rev1613 (H\"ubschle et al., 2011)
;
_computing_molecular_graphics    ?
_computing_publication_material  ?
_refine_special_details          ?
_refine_ls_structure_factor_coef Fsqd
_refine_ls_matrix_type           full
_refine_ls_weighting_scheme      calc
_refine_ls_weighting_details     
'w=1/[\s^2^(Fo^2^)+(0.0095P)^2^+0.6137P] where P=(Fo^2^+2Fc^2^)/3'
_atom_sites_solution_primary     dual
_atom_sites_solution_secondary   difmap
_atom_sites_solution_hydrogens   mixed
_refine_ls_hydrogen_treatment    mixed
_refine_ls_extinction_method     'SHELXL-2019/2 (Sheldrick 2019)'
_refine_ls_extinction_coef       0.00243(17)
_refine_ls_extinction_expression Fc^*^=kFc[1+0.001xFc^2^\l^3^/sin(2\q)]^-1/4^
_refine_ls_number_reflns         3567
_refine_ls_number_parameters     140
_refine_ls_number_restraints     0
_refine_ls_R_factor_all          0.0154
_refine_ls_R_factor_gt           0.0135
_refine_ls_wR_factor_ref         0.0329
_refine_ls_wR_factor_gt          0.0318
_refine_ls_goodness_of_fit_ref   1.067
_refine_ls_restrained_S_all      1.067
_refine_ls_shift/su_max          0.002
_refine_ls_shift/su_mean         0.000

loop_
_atom_site_label
_atom_site_type_symbol
_atom_site_fract_x
_atom_site_fract_y
_atom_site_fract_z
_atom_site_U_iso_or_equiv
_atom_site_adp_type
_atom_site_occupancy
_atom_site_site_symmetry_order
_atom_site_calc_flag
_atom_site_refinement_flags_posn
_atom_site_refinement_flags_adp
_atom_site_refinement_flags_occupancy
_atom_site_disorder_assembly
_atom_site_disorder_group
I1 I 0.39217(2) 0.25746(2) 0.11186(2) 0.02813(4) Uani 1 1 d . . . . .
O1 O 0.38525(9) 0.43509(8) 0.57149(7) 0.03036(19) Uani 1 1 d . . . . .
N1 N 0.24741(11) 0.48461(8) 0.41069(9) 0.0270(2) Uani 1 1 d . . . . .
H1 H 0.2211(16) 0.5349(13) 0.4441(13) 0.032 Uiso 1 1 d . U . . .
N2 N 0.39679(11) 0.34301(8) 0.40940(9) 0.0271(2) Uani 1 1 d . . . . .
H2 H 0.3782(16) 0.3387(12) 0.3420(14) 0.033 Uiso 1 1 d . U . . .
N3 N 0.34016(10) 0.42978(8) 0.77267(8) 0.0250(2) Uani 1 1 d . . . . .
C1 C 0.34182(12) 0.42137(9) 0.46432(10) 0.0231(2) Uani 1 1 d . . . . .
B1 B 0.30720(16) 0.49442(12) 0.65523(12) 0.0306(3) Uani 1 1 d . . . . .
H1A H 0.1955(11) 0.49416(12) 0.6266(3) 0.037 Uiso 1 1 calc R U . . .
H1B H 0.3430(4) 0.5783(8) 0.66518(15) 0.037 Uiso 1 1 calc R U . . .
C2 C 0.17550(14) 0.46325(10) 0.29741(11) 0.0319(3) Uani 1 1 d . . . . .
H2A H 0.243431 0.446872 0.243597 0.038 Uiso 1 1 calc R U . . .
H2B H 0.124838 0.528076 0.269274 0.038 Uiso 1 1 calc R U . . .
C3 C 0.07584(15) 0.37098(13) 0.29830(14) 0.0442(3) Uani 1 1 d . . . . .
H3A H 0.026068 0.362446 0.221731 0.066 Uiso 1 1 calc R U . . .
H3B H 0.010587 0.385509 0.353740 0.066 Uiso 1 1 calc R U . . .
H3C H 0.126437 0.305345 0.320003 0.066 Uiso 1 1 calc R U . . .
C4 C 0.49723(16) 0.26726(11) 0.46318(13) 0.0375(3) Uani 1 1 d . . . . .
H4A H 0.531621 0.292901 0.540848 0.045 Uiso 1 1 calc R U . . .
H4B H 0.575985 0.263017 0.417558 0.045 Uiso 1 1 calc R U . . .
C5 C 0.4359(3) 0.15852(12) 0.47179(15) 0.0647(6) Uani 1 1 d . . . . .
H5A H 0.400499 0.133500 0.395086 0.097 Uiso 1 1 calc R U . . .
H5B H 0.360904 0.161909 0.520151 0.097 Uiso 1 1 calc R U . . .
H5C H 0.506317 0.108998 0.505757 0.097 Uiso 1 1 calc R U . . .
C6 C 0.28725(14) 0.31843(11) 0.76156(12) 0.0340(3) Uani 1 1 d . . . . .
H6A H 0.188439 0.319792 0.737511 0.051 Uiso 1 1 calc R U . . .
H6B H 0.304710 0.282058 0.835639 0.051 Uiso 1 1 calc R U . . .
H6C H 0.333807 0.280206 0.704215 0.051 Uiso 1 1 calc R U . . .
C7 C 0.48993(13) 0.42700(10) 0.81120(11) 0.0313(3) Uani 1 1 d . . . . .
H7A H 0.538030 0.392413 0.752393 0.047 Uiso 1 1 calc R U . . .
H7B H 0.506150 0.386753 0.882997 0.047 Uiso 1 1 calc R U . . .
H7C H 0.524120 0.500018 0.823554 0.047 Uiso 1 1 calc R U . . .
C8 C 0.27085(17) 0.48681(13) 0.86156(12) 0.0425(3) Uani 1 1 d . . . . .
H8A H 0.306178 0.559851 0.869856 0.064 Uiso 1 1 calc R U . . .
H8B H 0.288919 0.449310 0.934938 0.064 Uiso 1 1 calc R U . . .
H8C H 0.171872 0.488773 0.838341 0.064 Uiso 1 1 calc R U . . .

loop_
_atom_site_aniso_label
_atom_site_aniso_U_11
_atom_site_aniso_U_22
_atom_site_aniso_U_33
_atom_site_aniso_U_23
_atom_site_aniso_U_13
_atom_site_aniso_U_12
I1 0.03823(6) 0.02356(5) 0.02181(5) -0.00101(3) -0.00010(3) -0.00167(3)
O1 0.0282(4) 0.0439(5) 0.0189(4) 0.0002(4) 0.0025(3) 0.0091(4)
N1 0.0353(6) 0.0218(5) 0.0228(5) -0.0021(4) -0.0014(4) 0.0061(4)
N2 0.0306(5) 0.0268(5) 0.0242(5) 0.0005(4) 0.0042(4) 0.0054(4)
N3 0.0282(5) 0.0266(5) 0.0208(4) 0.0003(4) 0.0047(4) 0.0014(4)
C1 0.0248(5) 0.0236(5) 0.0214(5) 0.0020(4) 0.0040(4) -0.0017(4)
B1 0.0378(8) 0.0328(7) 0.0221(6) 0.0035(5) 0.0072(5) 0.0098(6)
C2 0.0396(7) 0.0311(6) 0.0230(6) -0.0003(5) -0.0047(5) 0.0072(5)
C3 0.0311(7) 0.0522(9) 0.0476(9) -0.0112(7) -0.0030(6) -0.0020(6)
C4 0.0404(7) 0.0349(7) 0.0398(7) 0.0102(6) 0.0149(6) 0.0166(6)
C5 0.1231(18) 0.0272(7) 0.0419(9) 0.0046(6) 0.0009(10) 0.0045(9)
C6 0.0342(7) 0.0329(6) 0.0347(7) 0.0033(5) 0.0035(5) -0.0092(5)
C7 0.0308(6) 0.0323(6) 0.0293(6) 0.0003(5) -0.0031(5) -0.0048(5)
C8 0.0566(9) 0.0480(8) 0.0252(6) 0.0014(6) 0.0142(6) 0.0168(7)

_geom_special_details            
;
 All esds (except the esd in the dihedral angle between two l.s. planes)
 are estimated using the full covariance matrix.  The cell esds are taken
 into account individually in the estimation of esds in distances, angles
 and torsion angles; correlations between esds in cell parameters are only
 used when they are defined by crystal symmetry.  An approximate (isotropic)
 treatment of cell esds is used for estimating esds involving l.s. planes.
;

loop_
_geom_bond_atom_site_label_1
_geom_bond_atom_site_label_2
_geom_bond_distance
_geom_bond_site_symmetry_2
_geom_bond_publ_flag
O1 C1 1.2941(14) . ?
O1 B1 1.5084(16) . ?
N1 C1 1.3243(15) . ?
N1 C2 1.4593(15) . ?
N1 H1 0.801(16) . ?
N2 C1 1.3226(15) . ?
N2 C4 1.4608(16) . ?
N2 H2 0.794(16) . ?
N3 C6 1.4898(16) . ?
N3 C7 1.4902(16) . ?
N3 C8 1.4906(16) . ?
N3 B1 1.6008(17) . ?
B1 H1A 1.111(11) . ?
B1 H1B 1.111(11) . ?
C2 C3 1.516(2) . ?
C2 H2A 0.9900 . ?
C2 H2B 0.9900 . ?
C3 H3A 0.9800 . ?
C3 H3B 0.9800 . ?
C3 H3C 0.9800 . ?
C4 C5 1.498(2) . ?
C4 H4A 0.9900 . ?
C4 H4B 0.9900 . ?
C5 H5A 0.9800 . ?
C5 H5B 0.9800 . ?
C5 H5C 0.9800 . ?
C6 H6A 0.9800 . ?
C6 H6B 0.9800 . ?
C6 H6C 0.9800 . ?
C7 H7A 0.9800 . ?
C7 H7B 0.9800 . ?
C7 H7C 0.9800 . ?
C8 H8A 0.9800 . ?
C8 H8B 0.9800 . ?
C8 H8C 0.9800 . ?

loop_
_geom_angle_atom_site_label_1
_geom_angle_atom_site_label_2
_geom_angle_atom_site_label_3
_geom_angle
_geom_angle_site_symmetry_1
_geom_angle_site_symmetry_3
_geom_angle_publ_flag
C1 O1 B1 124.26(10) . . ?
C1 N1 C2 124.43(10) . . ?
C1 N1 H1 119.0(11) . . ?
C2 N1 H1 116.2(11) . . ?
C1 N2 C4 124.37(11) . . ?
C1 N2 H2 118.4(11) . . ?
C4 N2 H2 117.1(11) . . ?
C6 N3 C7 109.11(10) . . ?
C6 N3 C8 109.18(11) . . ?
C7 N3 C8 108.11(10) . . ?
C6 N3 B1 111.33(10) . . ?
C7 N3 B1 111.79(10) . . ?
C8 N3 B1 107.22(10) . . ?
O1 C1 N2 117.67(11) . . ?
O1 C1 N1 121.33(11) . . ?
N2 C1 N1 120.98(11) . . ?
O1 B1 N3 104.08(9) . . ?
O1 B1 H1A 110.9 . . ?
N3 B1 H1A 110.9 . . ?
O1 B1 H1B 110.9 . . ?
N3 B1 H1B 110.9 . . ?
H1A B1 H1B 109.0 . . ?
N1 C2 C3 112.38(11) . . ?
N1 C2 H2A 109.1 . . ?
C3 C2 H2A 109.1 . . ?
N1 C2 H2B 109.1 . . ?
C3 C2 H2B 109.1 . . ?
H2A C2 H2B 107.9 . . ?
C2 C3 H3A 109.5 . . ?
C2 C3 H3B 109.5 . . ?
H3A C3 H3B 109.5 . . ?
C2 C3 H3C 109.5 . . ?
H3A C3 H3C 109.5 . . ?
H3B C3 H3C 109.5 . . ?
N2 C4 C5 111.32(14) . . ?
N2 C4 H4A 109.4 . . ?
C5 C4 H4A 109.4 . . ?
N2 C4 H4B 109.4 . . ?
C5 C4 H4B 109.4 . . ?
H4A C4 H4B 108.0 . . ?
C4 C5 H5A 109.5 . . ?
C4 C5 H5B 109.5 . . ?
H5A C5 H5B 109.5 . . ?
C4 C5 H5C 109.5 . . ?
H5A C5 H5C 109.5 . . ?
H5B C5 H5C 109.5 . . ?
N3 C6 H6A 109.5 . . ?
N3 C6 H6B 109.5 . . ?
H6A C6 H6B 109.5 . . ?
N3 C6 H6C 109.5 . . ?
H6A C6 H6C 109.5 . . ?
H6B C6 H6C 109.5 . . ?
N3 C7 H7A 109.5 . . ?
N3 C7 H7B 109.5 . . ?
H7A C7 H7B 109.5 . . ?
N3 C7 H7C 109.5 . . ?
H7A C7 H7C 109.5 . . ?
H7B C7 H7C 109.5 . . ?
N3 C8 H8A 109.5 . . ?
N3 C8 H8B 109.5 . . ?
H8A C8 H8B 109.5 . . ?
N3 C8 H8C 109.5 . . ?
H8A C8 H8C 109.5 . . ?
H8B C8 H8C 109.5 . . ?

loop_
_geom_torsion_atom_site_label_1
_geom_torsion_atom_site_label_2
_geom_torsion_atom_site_label_3
_geom_torsion_atom_site_label_4
_geom_torsion
_geom_torsion_site_symmetry_1
_geom_torsion_site_symmetry_2
_geom_torsion_site_symmetry_3
_geom_torsion_site_symmetry_4
_geom_torsion_publ_flag
B1 O1 C1 N2 -159.83(12) . . . . ?
B1 O1 C1 N1 21.35(18) . . . . ?
C4 N2 C1 O1 3.72(18) . . . . ?
C4 N2 C1 N1 -177.45(12) . . . . ?
C2 N1 C1 O1 -168.31(12) . . . . ?
C2 N1 C1 N2 12.91(19) . . . . ?
C1 O1 B1 N3 143.71(11) . . . . ?
C6 N3 B1 O1 -63.03(13) . . . . ?
C7 N3 B1 O1 59.29(13) . . . . ?
C8 N3 B1 O1 177.61(11) . . . . ?
C1 N1 C2 C3 70.31(16) . . . . ?
C1 N2 C4 C5 108.87(16) . . . . ?

loop_
_geom_hbond_atom_site_label_D
_geom_hbond_atom_site_label_H
_geom_hbond_atom_site_label_A
_geom_hbond_distance_DH
_geom_hbond_distance_HA
_geom_hbond_distance_DA
_geom_hbond_angle_DHA
_geom_hbond_site_symmetry_A
_geom_hbond_publ_flag
N1 H1 I1 0.801(16) 3.048(16) 3.6829(10) 138.1(13) 2 yes
N2 H2 I1 0.794(16) 2.905(16) 3.6494(11) 157.2(14) . yes

_refine_diff_density_max         0.315
_refine_diff_density_min         -0.376
_refine_diff_density_rms         0.049

_shelx_res_file                  
;
TITL MC3_17_0m_a.res in P2(1)/n
    MC3_17_0m.res
    created by SHELXL-2019/3 at 17:52:30 on 17-Jun-2024
REM Old TITL MC3_17_0m in P2(1)/n
REM SHELXT solution in P2(1)/n: R1 0.087, Rweak 0.002, Alpha 0.022
REM <I/s>   1.708 for  145 systematic absences,  Orientation as input
REM Formula found by SHELXT:  C9 N3 O I
CELL  0.71073   9.8196  12.5339  11.7400   90.000   96.402   90.000
ZERR    4.000   0.0004   0.0005   0.0005    0.000    0.001    0.000
LATT  1
SYMM 1/2-X, 1/2+Y, 1/2-Z
SFAC C H B N O I
UNIT 32 92 4 12 4 4
TEMP -123.150
SIZE 0.23 0.21 0.18
L.S. 10
BOND $H
ACTA
CONF

HTAB
EQIV $1 -x+1/2, y+1/2, -z+1/2
HTAB N1 I1_$1
HTAB N2 I1

LIST 4
FMAP 2
PLAN 20
WGHT    0.009500    0.613700
EXTI    0.002434
FVAR       0.38499
I1    6    0.392166    0.257459    0.111862    11.00000    0.03823    0.02356 =
         0.02181   -0.00101   -0.00010   -0.00167
O1    5    0.385254    0.435086    0.571485    11.00000    0.02823    0.04388 =
         0.01895    0.00023    0.00252    0.00911
N1    4    0.247414    0.484609    0.410693    11.00000    0.03535    0.02179 =
         0.02282   -0.00210   -0.00142    0.00609
REM AFIX 43
H1    2    0.221065    0.534895    0.444142    11.00000   -1.20000
REM AFIX 0
N2    4    0.396786    0.343012    0.409401    11.00000    0.03059    0.02677 =
         0.02422    0.00054    0.00423    0.00540
REM AFIX 43
H2    2    0.378235    0.338695    0.341987    11.00000   -1.20000
REM AFIX 0
N3    4    0.340156    0.429778    0.772669    11.00000    0.02823    0.02657 =
         0.02080    0.00034    0.00475    0.00140
C1    1    0.341822    0.421370    0.464318    11.00000    0.02478    0.02360 =
         0.02138    0.00198    0.00404   -0.00167
B1    3    0.307205    0.494419    0.655234    11.00000    0.03779    0.03276 =
         0.02207    0.00354    0.00716    0.00979
AFIX  24
H1A   2    0.195484    0.494162    0.626562    11.00000   -1.20000
H1B   2    0.343017    0.578337    0.665183    11.00000   -1.20000
AFIX   0
C2    1    0.175505    0.463254    0.297407    11.00000    0.03960    0.03110 =
         0.02305   -0.00032   -0.00473    0.00722
AFIX  23
H2A   2    0.243431    0.446872    0.243597    11.00000   -1.20000
H2B   2    0.124838    0.528076    0.269274    11.00000   -1.20000
AFIX   0
C3    1    0.075842    0.370985    0.298299    11.00000    0.03114    0.05222 =
         0.04755   -0.01124   -0.00300   -0.00197
AFIX 137
H3A   2    0.026068    0.362446    0.221731    11.00000   -1.50000
H3B   2    0.010587    0.385509    0.353740    11.00000   -1.50000
H3C   2    0.126437    0.305345    0.320003    11.00000   -1.50000
AFIX   0
C4    1    0.497231    0.267260    0.463179    11.00000    0.04036    0.03486 =
         0.03976    0.01016    0.01492    0.01656
AFIX  23
H4A   2    0.531621    0.292901    0.540848    11.00000   -1.20000
H4B   2    0.575985    0.263017    0.417558    11.00000   -1.20000
AFIX   0
C5    1    0.435940    0.158517    0.471788    11.00000    0.12306    0.02717 =
         0.04187    0.00460    0.00091    0.00447
AFIX 137
H5A   2    0.400499    0.133500    0.395086    11.00000   -1.50000
H5B   2    0.360904    0.161909    0.520151    11.00000   -1.50000
H5C   2    0.506317    0.108998    0.505757    11.00000   -1.50000
AFIX   0
C6    1    0.287252    0.318433    0.761558    11.00000    0.03422    0.03291 =
         0.03470    0.00333    0.00350   -0.00922
AFIX 137
H6A   2    0.188439    0.319792    0.737511    11.00000   -1.50000
H6B   2    0.304710    0.282058    0.835639    11.00000   -1.50000
H6C   2    0.333807    0.280206    0.704215    11.00000   -1.50000
AFIX   0
C7    1    0.489933    0.427003    0.811201    11.00000    0.03084    0.03233 =
         0.02930    0.00029   -0.00309   -0.00483
AFIX 137
H7A   2    0.538030    0.392413    0.752393    11.00000   -1.50000
H7B   2    0.506150    0.386753    0.882997    11.00000   -1.50000
H7C   2    0.524120    0.500018    0.823554    11.00000   -1.50000
AFIX   0
C8    1    0.270846    0.486812    0.861563    11.00000    0.05658    0.04802 =
         0.02517    0.00140    0.01425    0.01685
AFIX 137
H8A   2    0.306178    0.559851    0.869856    11.00000   -1.50000
H8B   2    0.288919    0.449310    0.934938    11.00000   -1.50000
H8C   2    0.171872    0.488773    0.838341    11.00000   -1.50000
AFIX   0
HKLF 4


REM  MC3_17_0m_a.res in P2(1)/n
REM wR2 = 0.0329, GooF = S = 1.067, Restrained GooF = 1.067 for all data
REM R1 = 0.0135 for 3318 Fo > 4sig(Fo) and 0.0154 for all 3567 data
REM 140 parameters refined using 0 restraints

END

WGHT      0.0096      0.6136

REM Instructions for potential hydrogen bonds
HTAB N1 I1_$1
HTAB N2 I1
HTAB C2 I1
HTAB C2 I1_$1
EQIV $2 x-1/2, -y+1/2, z+1/2
HTAB C6 I1_$2
EQIV $3 x, y, z+1
HTAB C6 I1_$3
EQIV $4 -x+1, -y+1, -z+1
HTAB C7 I1_$4
HTAB C8 I1_$3

REM Highest difference peak  0.315,  deepest hole -0.376,  1-sigma level  0.049
Q1    1   0.3330  0.2343  0.1662  11.00000  0.05    0.32
Q2    1   0.4444  0.2984  0.1148  11.00000  0.05    0.27
Q3    1   0.1095  0.4202  0.2849  11.00000  0.05    0.26
Q4    1   0.3224  0.4576  0.7183  11.00000  0.05    0.25
Q5    1   0.3642  0.1536  0.4454  11.00000  0.05    0.25
Q6    1   0.3442  0.4604  0.6006  11.00000  0.05    0.24
Q7    1   0.3628  0.3774  0.4345  11.00000  0.05    0.23
Q8    1   0.2781  0.4393  0.4349  11.00000  0.05    0.23
Q9    1   0.3333  0.2941  0.1032  11.00000  0.05    0.22
Q10   1   0.2297  0.4846  0.2540  11.00000  0.05    0.21
Q11   1   0.2104  0.4636  0.3541  11.00000  0.05    0.20
Q12   1   0.4813  0.1477  0.4339  11.00000  0.05    0.20
Q13   1   0.4534  0.2124  0.4525  11.00000  0.05    0.20
Q14   1   0.4501  0.3043  0.4383  11.00000  0.05    0.20
Q15   1   0.4116  0.4220  0.7901  11.00000  0.05    0.20
Q16   1   0.4580  0.2721  0.0416  11.00000  0.05    0.20
Q17   1   0.3107  0.3832  0.7650  11.00000  0.05    0.20
Q18   1   0.3485  0.4182  0.5236  11.00000  0.05    0.19
Q19   1   0.3037  0.4569  0.8063  11.00000  0.05    0.18
Q20   1   0.4172  0.2253  0.0645  11.00000  0.05    0.18
;
_shelx_res_checksum              17651
####################################################################### 
# 
# This file contains crystal structure data downloaded from the 
# Cambridge Structural Database (CSD) hosted by the Cambridge 
# Crystallographic Data Centre (CCDC).
# 
# Full information about CCDC data access policies and citation 
# guidelines are available at http://www.ccdc.cam.ac.uk/access/V1 
# 
# Audit and citation data items may have been added by the CCDC. 
# Please retain this information to preserve the provenance of 
# this file and to allow appropriate attribution of the data. 
# 
#######################################################################

data_4-I
_database_code_depnum_ccdc_archive 'CCDC 2472951'
loop_
_audit_author_name
_audit_author_address
'Matthias Zeller'
;Department of Chemistry, Purdue University
United States of America
;
_audit_update_record             
;
2025-07-15 deposited with the CCDC.	2025-10-09 downloaded from the CCDC.
;

_audit_creation_method           SHELXL-2019/3
_shelx_SHELXL_version_number     2019/3
_chemical_name_systematic        ?
_chemical_name_common            ?
_chemical_melting_point          ?
_chemical_formula_moiety         'C8 H23 B N3 O, I'
_chemical_formula_sum            'C8 H23 B I N3 O'
_chemical_formula_weight         315.00

loop_
_atom_type_symbol
_atom_type_description
_atom_type_scat_dispersion_real
_atom_type_scat_dispersion_imag
_atom_type_scat_source
C C 0.0181 0.0091 'International Tables Vol C Tables 4.2.6.8 and 6.1.1.4'
H H 0.0000 0.0000 'International Tables Vol C Tables 4.2.6.8 and 6.1.1.4'
B B 0.0090 0.0039 'International Tables Vol C Tables 4.2.6.8 and 6.1.1.4'
N N 0.0311 0.0180 'International Tables Vol C Tables 4.2.6.8 and 6.1.1.4'
O O 0.0492 0.0322 'International Tables Vol C Tables 4.2.6.8 and 6.1.1.4'
I I -0.3257 6.8362 'International Tables Vol C Tables 4.2.6.8 and 6.1.1.4'

_space_group_crystal_system      monoclinic
_space_group_IT_number           14
_space_group_name_H-M_alt        'P 21/n'
_space_group_name_Hall           '-P 2yn'

_shelx_space_group_comment       
;
The symmetry employed for this shelxl refinement is uniquely defined
by the following loop, which should always be used as a source of
symmetry information in preference to the above space-group names.
They are only intended as comments.
;

loop_
_space_group_symop_operation_xyz
'x, y, z'
'-x+1/2, y+1/2, -z+1/2'
'-x, -y, -z'
'x-1/2, -y-1/2, z-1/2'

_cell_length_a                   11.3609(6)
_cell_length_b                   7.2321(3)
_cell_length_c                   17.9361(9)
_cell_angle_alpha                90
_cell_angle_beta                 107.119(4)
_cell_angle_gamma                90
_cell_volume                     1408.40(12)
_cell_formula_units_Z            4
_cell_measurement_temperature    150(2)
_cell_measurement_reflns_used    3673
_cell_measurement_theta_min      4.1339
_cell_measurement_theta_max      77.4945

_exptl_crystal_description       flake
_exptl_crystal_colour            colourless
_exptl_crystal_density_meas      ?
_exptl_crystal_density_method    ?
_exptl_crystal_density_diffrn    1.486
_exptl_crystal_F_000             632
_exptl_transmission_factor_min   ?
_exptl_transmission_factor_max   ?
_exptl_crystal_size_max          0.040
_exptl_crystal_size_mid          0.020
_exptl_crystal_size_min          0.001
_exptl_absorpt_coefficient_mu    17.694
_shelx_estimated_absorpt_T_min   0.538
_shelx_estimated_absorpt_T_max   0.983
_exptl_absorpt_correction_type   multi-scan
_exptl_absorpt_correction_T_min  0.3879
_exptl_absorpt_correction_T_max  0.7543
_exptl_absorpt_process_details   
;
 SADABS 2016/2: Krause, L., Herbst-Irmer, R., Sheldrick G.M. & Stalke D.,
 J. Appl. Cryst. 48 (2015) 3-10
;
_exptl_absorpt_special_details   ?
_diffrn_ambient_temperature      150(2)
_diffrn_radiation_wavelength     1.54178
_diffrn_radiation_type           CuK\a
_diffrn_source                   'I-mu-S 3.0 microsource X-ray tube'
_diffrn_source_current           '1.1 mA'
_diffrn_source_voltage           '50 kV'
_diffrn_radiation_monochromator  'HELIOS multilayer Montel optics'
_diffrn_measurement_device       'four circle diffractometer'
_diffrn_measurement_device_type  'Bruker AXS D8 Quest'
_diffrn_detector_type            
'PhotonIII_C14 charge-integrating and photon counting pixel array'
_diffrn_measurement_method       'omega and phi scans'
_diffrn_detector_area_resol_mean 7.4074
_diffrn_reflns_number            13714
_diffrn_reflns_av_unetI/netI     0.1578
_diffrn_reflns_av_R_equivalents  0.1761
_diffrn_reflns_limit_h_min       -14
_diffrn_reflns_limit_h_max       13
_diffrn_reflns_limit_k_min       -8
_diffrn_reflns_limit_k_max       8
_diffrn_reflns_limit_l_min       -22
_diffrn_reflns_limit_l_max       22
_diffrn_reflns_theta_min         4.129
_diffrn_reflns_theta_max         82.620
_diffrn_reflns_theta_full        67.679
_diffrn_measured_fraction_theta_max 0.953
_diffrn_measured_fraction_theta_full 0.998
_diffrn_reflns_Laue_measured_fraction_max 0.953
_diffrn_reflns_Laue_measured_fraction_full 0.998
_diffrn_reflns_point_group_measured_fraction_max 0.953
_diffrn_reflns_point_group_measured_fraction_full 0.998
_reflns_number_total             2995
_reflns_number_gt                1754
_reflns_threshold_expression     'I > 2\s(I)'
_reflns_Friedel_coverage         0.000
_reflns_Friedel_fraction_max     .
_reflns_Friedel_fraction_full    .

_reflns_special_details          
;
 Reflections were merged by SHELXL according to the crystal
 class for the calculation of statistics and refinement.
 
 _reflns_Friedel_fraction is defined as the number of unique
 Friedel pairs measured divided by the number that would be
 possible theoretically, ignoring centric projections and
 systematic absences.
;

_computing_data_collection       'Apex5 v2023.9-2 (Bruker, 2023)'
_computing_cell_refinement       'SAINT V8.40B (Bruker, 2020)'
_computing_data_reduction        'SAINT V8.40B (Bruker, 2020)'
_computing_structure_solution    'SHELXT (Sheldrick, 2015b)'
_computing_structure_refinement  
;  
SHELXL-2019/2 (Sheldrick, 2015a, 2019), 
SHELXLE Rev1613 (H\"ubschle et al., 2011)
;
_computing_molecular_graphics    ?
_computing_publication_material  ?
_refine_special_details          ?
_refine_ls_structure_factor_coef Fsqd
_refine_ls_matrix_type           full
_refine_ls_weighting_scheme      calc
_refine_ls_weighting_details     
'w=1/[\s^2^(Fo^2^)+(0.0237P)^2^] where P=(Fo^2^+2Fc^2^)/3'
_atom_sites_solution_primary     dual
_atom_sites_solution_secondary   difmap
_atom_sites_solution_hydrogens   geom
_refine_ls_hydrogen_treatment    mixed
_refine_ls_extinction_method     none
_refine_ls_extinction_coef       .
_refine_ls_number_reflns         2995
_refine_ls_number_parameters     132
_refine_ls_number_restraints     0
_refine_ls_R_factor_all          0.1193
_refine_ls_R_factor_gt           0.0754
_refine_ls_wR_factor_ref         0.2149
_refine_ls_wR_factor_gt          0.1851
_refine_ls_goodness_of_fit_ref   1.101
_refine_ls_restrained_S_all      1.101
_refine_ls_shift/su_max          0.000
_refine_ls_shift/su_mean         0.000

loop_
_atom_site_label
_atom_site_type_symbol
_atom_site_fract_x
_atom_site_fract_y
_atom_site_fract_z
_atom_site_U_iso_or_equiv
_atom_site_adp_type
_atom_site_occupancy
_atom_site_site_symmetry_order
_atom_site_calc_flag
_atom_site_refinement_flags_posn
_atom_site_refinement_flags_adp
_atom_site_refinement_flags_occupancy
_atom_site_disorder_assembly
_atom_site_disorder_group
I1 I 0.01919(5) 0.70491(9) 0.73355(5) 0.0723(3) Uani 1 1 d . . . . .
O1 O 0.3755(6) 0.6281(10) 0.5923(4) 0.0696(17) Uani 1 1 d . . . . .
N1 N 0.2898(8) 0.7969(12) 0.6717(6) 0.075(2) Uani 1 1 d . . . . .
H1A H 0.234594 0.805599 0.697193 0.090 Uiso 1 1 calc R U . . .
H1B H 0.342896 0.887069 0.674440 0.090 Uiso 1 1 calc R U . . .
N2 N 0.2148(7) 0.5139(12) 0.6249(5) 0.070(2) Uani 1 1 d . . . . .
H2 H 0.158711 0.527102 0.649526 0.084 Uiso 1 1 calc R U . . .
N3 N 0.5963(7) 0.7282(12) 0.6249(5) 0.0622(19) Uani 1 1 d . . . . .
C1 C 0.2929(8) 0.6488(16) 0.6296(6) 0.067(2) Uani 1 1 d . . . . .
B1 B 0.4576(9) 0.7784(18) 0.5769(8) 0.068(3) Uani 1 1 d . . . . .
H1C H 0.430(2) 0.923(11) 0.5973(16) 0.082 Uiso 1 1 calc R U . . .
H1D H 0.4477(12) 0.787(2) 0.509(5) 0.082 Uiso 1 1 calc R U . . .
C2 C 0.2140(9) 0.3430(15) 0.5820(8) 0.072(3) Uani 1 1 d . . . . .
H2A H 0.295166 0.281367 0.601144 0.086 Uiso 1 1 calc R U . . .
H2B H 0.198582 0.370727 0.525835 0.086 Uiso 1 1 calc R U . . .
C3 C 0.1140(10) 0.2160(15) 0.5929(8) 0.072(3) Uani 1 1 d . . . . .
H3A H 0.124947 0.092349 0.572157 0.087 Uiso 1 1 calc R U . . .
H3B H 0.125425 0.202107 0.649482 0.087 Uiso 1 1 calc R U . . .
C4 C -0.0153(10) 0.2789(16) 0.5545(7) 0.074(3) Uani 1 1 d . . . . .
H4A H -0.024296 0.407055 0.571476 0.089 Uiso 1 1 calc R U . . .
H4B H -0.029450 0.281319 0.497361 0.089 Uiso 1 1 calc R U . . .
C5 C -0.1126(11) 0.1616(19) 0.5717(8) 0.086(3) Uani 1 1 d . . . . .
H5A H -0.193695 0.198927 0.537821 0.129 Uiso 1 1 calc R U . . .
H5B H -0.110053 0.177565 0.626375 0.129 Uiso 1 1 calc R U . . .
H5C H -0.097878 0.031517 0.562021 0.129 Uiso 1 1 calc R U . . .
C6 C 0.6356(11) 0.5504(17) 0.6000(8) 0.086(3) Uani 1 1 d . . . . .
H6A H 0.622740 0.552635 0.543542 0.129 Uiso 1 1 calc R U . . .
H6B H 0.587077 0.449999 0.612934 0.129 Uiso 1 1 calc R U . . .
H6C H 0.723116 0.530405 0.626976 0.129 Uiso 1 1 calc R U . . .
C7 C 0.6746(10) 0.8809(17) 0.6094(8) 0.082(3) Uani 1 1 d . . . . .
H7A H 0.659751 0.894020 0.552954 0.123 Uiso 1 1 calc R U . . .
H7B H 0.761649 0.851836 0.634136 0.123 Uiso 1 1 calc R U . . .
H7C H 0.653815 0.996867 0.630767 0.123 Uiso 1 1 calc R U . . .
C8 C 0.6128(10) 0.7199(14) 0.7092(7) 0.071(3) Uani 1 1 d . . . . .
H8A H 0.583461 0.835317 0.726160 0.106 Uiso 1 1 calc R U . . .
H8B H 0.700279 0.703109 0.737052 0.106 Uiso 1 1 calc R U . . .
H8C H 0.565601 0.615741 0.720506 0.106 Uiso 1 1 calc R U . . .

loop_
_atom_site_aniso_label
_atom_site_aniso_U_11
_atom_site_aniso_U_22
_atom_site_aniso_U_33
_atom_site_aniso_U_23
_atom_site_aniso_U_13
_atom_site_aniso_U_12
I1 0.0550(4) 0.0681(5) 0.0995(6) 0.0058(3) 0.0317(3) 0.0046(3)
O1 0.054(3) 0.073(4) 0.090(5) 0.003(4) 0.033(3) -0.008(3)
N1 0.056(4) 0.078(6) 0.098(7) -0.015(5) 0.035(4) -0.013(4)
N2 0.059(4) 0.067(5) 0.087(6) -0.012(4) 0.025(4) -0.015(4)
N3 0.048(4) 0.071(5) 0.070(5) 0.001(4) 0.021(3) -0.005(3)
C1 0.050(4) 0.081(7) 0.073(6) 0.005(6) 0.023(4) -0.008(5)
B1 0.043(5) 0.080(8) 0.084(8) 0.012(6) 0.023(5) -0.001(5)
C2 0.054(5) 0.065(6) 0.099(8) -0.014(6) 0.028(5) -0.004(4)
C3 0.067(5) 0.067(6) 0.085(7) 0.003(5) 0.024(5) -0.003(5)
C4 0.065(5) 0.078(7) 0.083(7) -0.005(6) 0.029(5) -0.016(5)
C5 0.072(6) 0.094(8) 0.092(8) -0.004(7) 0.024(6) -0.027(6)
C6 0.074(6) 0.082(8) 0.107(9) -0.005(7) 0.035(6) 0.002(6)
C7 0.061(5) 0.081(7) 0.102(9) 0.010(7) 0.023(5) -0.024(5)
C8 0.056(5) 0.072(6) 0.082(7) 0.003(5) 0.017(5) -0.005(4)

_geom_special_details            
;
 All esds (except the esd in the dihedral angle between two l.s. planes)
 are estimated using the full covariance matrix.  The cell esds are taken
 into account individually in the estimation of esds in distances, angles
 and torsion angles; correlations between esds in cell parameters are only
 used when they are defined by crystal symmetry.  An approximate (isotropic)
 treatment of cell esds is used for estimating esds involving l.s. planes.
;

loop_
_geom_bond_atom_site_label_1
_geom_bond_atom_site_label_2
_geom_bond_distance
_geom_bond_site_symmetry_2
_geom_bond_publ_flag
O1 C1 1.311(11) . ?
O1 B1 1.510(13) . ?
N1 C1 1.317(14) . ?
N1 H1A 0.8800 . ?
N1 H1B 0.8800 . ?
N2 C1 1.306(13) . ?
N2 C2 1.455(14) . ?
N2 H2 0.8800 . ?
N3 C8 1.468(15) . ?
N3 C6 1.473(14) . ?
N3 C7 1.495(13) . ?
N3 B1 1.599(13) . ?
B1 H1C 1.18(9) . ?
B1 H1D 1.18(9) . ?
C2 C3 1.518(15) . ?
C2 H2A 0.9900 . ?
C2 H2B 0.9900 . ?
C3 C4 1.498(17) . ?
C3 H3A 0.9900 . ?
C3 H3B 0.9900 . ?
C4 C5 1.495(15) . ?
C4 H4A 0.9900 . ?
C4 H4B 0.9900 . ?
C5 H5A 0.9800 . ?
C5 H5B 0.9800 . ?
C5 H5C 0.9800 . ?
C6 H6A 0.9800 . ?
C6 H6B 0.9800 . ?
C6 H6C 0.9800 . ?
C7 H7A 0.9800 . ?
C7 H7B 0.9800 . ?
C7 H7C 0.9800 . ?
C8 H8A 0.9800 . ?
C8 H8B 0.9800 . ?
C8 H8C 0.9800 . ?

loop_
_geom_angle_atom_site_label_1
_geom_angle_atom_site_label_2
_geom_angle_atom_site_label_3
_geom_angle
_geom_angle_site_symmetry_1
_geom_angle_site_symmetry_3
_geom_angle_publ_flag
C1 O1 B1 125.8(9) . . ?
C1 N1 H1A 120.0 . . ?
C1 N1 H1B 120.0 . . ?
H1A N1 H1B 120.0 . . ?
C1 N2 C2 124.5(8) . . ?
C1 N2 H2 117.8 . . ?
C2 N2 H2 117.8 . . ?
C8 N3 C6 108.6(9) . . ?
C8 N3 C7 108.7(9) . . ?
C6 N3 C7 109.7(9) . . ?
C8 N3 B1 111.8(8) . . ?
C6 N3 B1 111.9(9) . . ?
C7 N3 B1 106.1(8) . . ?
N2 C1 O1 117.2(10) . . ?
N2 C1 N1 120.7(8) . . ?
O1 C1 N1 122.0(9) . . ?
O1 B1 N3 107.6(8) . . ?
O1 B1 H1C 110.2 . . ?
N3 B1 H1C 110.2 . . ?
O1 B1 H1D 110.2 . . ?
N3 B1 H1D 110.2 . . ?
H1C B1 H1D 108.5 . . ?
N2 C2 C3 109.5(9) . . ?
N2 C2 H2A 109.8 . . ?
C3 C2 H2A 109.8 . . ?
N2 C2 H2B 109.8 . . ?
C3 C2 H2B 109.8 . . ?
H2A C2 H2B 108.2 . . ?
C4 C3 C2 115.3(9) . . ?
C4 C3 H3A 108.5 . . ?
C2 C3 H3A 108.5 . . ?
C4 C3 H3B 108.5 . . ?
C2 C3 H3B 108.5 . . ?
H3A C3 H3B 107.5 . . ?
C5 C4 C3 114.7(11) . . ?
C5 C4 H4A 108.6 . . ?
C3 C4 H4A 108.6 . . ?
C5 C4 H4B 108.6 . . ?
C3 C4 H4B 108.6 . . ?
H4A C4 H4B 107.6 . . ?
C4 C5 H5A 109.5 . . ?
C4 C5 H5B 109.5 . . ?
H5A C5 H5B 109.5 . . ?
C4 C5 H5C 109.5 . . ?
H5A C5 H5C 109.5 . . ?
H5B C5 H5C 109.5 . . ?
N3 C6 H6A 109.5 . . ?
N3 C6 H6B 109.5 . . ?
H6A C6 H6B 109.5 . . ?
N3 C6 H6C 109.5 . . ?
H6A C6 H6C 109.5 . . ?
H6B C6 H6C 109.5 . . ?
N3 C7 H7A 109.5 . . ?
N3 C7 H7B 109.5 . . ?
H7A C7 H7B 109.5 . . ?
N3 C7 H7C 109.5 . . ?
H7A C7 H7C 109.5 . . ?
H7B C7 H7C 109.5 . . ?
N3 C8 H8A 109.5 . . ?
N3 C8 H8B 109.5 . . ?
H8A C8 H8B 109.5 . . ?
N3 C8 H8C 109.5 . . ?
H8A C8 H8C 109.5 . . ?
H8B C8 H8C 109.5 . . ?

loop_
_geom_torsion_atom_site_label_1
_geom_torsion_atom_site_label_2
_geom_torsion_atom_site_label_3
_geom_torsion_atom_site_label_4
_geom_torsion
_geom_torsion_site_symmetry_1
_geom_torsion_site_symmetry_2
_geom_torsion_site_symmetry_3
_geom_torsion_site_symmetry_4
_geom_torsion_publ_flag
C2 N2 C1 O1 0.5(16) . . . . ?
C2 N2 C1 N1 -177.9(11) . . . . ?
B1 O1 C1 N2 167.5(10) . . . . ?
B1 O1 C1 N1 -14.1(16) . . . . ?
C1 O1 B1 N3 113.9(10) . . . . ?
C8 N3 B1 O1 -60.9(12) . . . . ?
C6 N3 B1 O1 61.2(11) . . . . ?
C7 N3 B1 O1 -179.2(9) . . . . ?
C1 N2 C2 C3 177.5(10) . . . . ?
N2 C2 C3 C4 69.0(14) . . . . ?
C2 C3 C4 C5 -174.8(11) . . . . ?

loop_
_geom_hbond_atom_site_label_D
_geom_hbond_atom_site_label_H
_geom_hbond_atom_site_label_A
_geom_hbond_distance_DH
_geom_hbond_distance_HA
_geom_hbond_distance_DA
_geom_hbond_angle_DHA
_geom_hbond_site_symmetry_A
_geom_hbond_publ_flag
N1 H1A I1 0.88 2.81 3.623(8) 154.8 . yes
N1 H1B I1 0.88 2.99 3.759(9) 147.1 2_556 yes
N2 H2 I1 0.88 2.80 3.632(8) 158.0 . yes
C2 H2A I1 0.99 3.14 3.903(12) 134.9 2_546 yes
C7 H7B I1 0.98 3.13 4.095(12) 168.6 1_655 yes
C8 H8A I1 0.98 3.09 4.064(11) 175.6 2_556 yes
C8 H8C I1 0.98 3.30 4.252(10) 164.0 2_546 yes

_refine_diff_density_max         1.577
_refine_diff_density_min         -1.537
_refine_diff_density_rms         0.149

_shelx_res_file                  
;
TITL MC3_51_0m_a.res in P2(1)/n
    MC3_51_0m.res
    created by SHELXL-2019/3 at 08:52:20 on 06-Aug-2024
REM Old TITL MC3_51_0m in P2(1)/n
REM SHELXT solution in P2(1)/n: R1 0.110, Rweak 0.003, Alpha 0.080
REM <I/s>   0.361 for  137 systematic absences,  Orientation as input
REM Formula found by SHELXT:  C9 N3 O I
CELL  1.54178  11.3609   7.2321  17.9361   90.000  107.119   90.000
ZERR    4.000   0.0006   0.0003   0.0009    0.000    0.004    0.000
LATT  1
SYMM 1/2-X, 1/2+Y, 1/2-Z
SFAC C H B N O I
UNIT 32 92 4 12 4 4
TEMP -123.150
SIZE 0.04 0.02 0.001
L.S. 10
BOND $H
ACTA
CONF

HTAB
HTAB N1 I1
EQIV $1 -x+1/2, y+1/2, -z+3/2
HTAB N1 I1_$1
HTAB N2 I1
EQIV $2 -x+1/2, y-1/2, -z+3/2
HTAB C2 I1_$2
EQIV $3 x+1, y, z
HTAB C7 I1_$3
HTAB C8 I1_$1
HTAB C8 I1_$2

LIST 4
FMAP 2
PLAN 20
WGHT    0.023700
FVAR       0.36921
I1    6    0.019194    0.704906    0.733549    11.00000    0.05503    0.06811 =
         0.09953    0.00583    0.03172    0.00457
O1    5    0.375475    0.628148    0.592285    11.00000    0.05360    0.07309 =
         0.08971    0.00313    0.03283   -0.00841
N1    4    0.289794    0.796890    0.671732    11.00000    0.05650    0.07816 =
         0.09767   -0.01458    0.03460   -0.01314
AFIX  93
H1A   2    0.234594    0.805599    0.697193    11.00000   -1.20000
H1B   2    0.342896    0.887069    0.674440    11.00000   -1.20000
AFIX   0
N2    4    0.214770    0.513850    0.624949    11.00000    0.05916    0.06655 =
         0.08729   -0.01210    0.02533   -0.01496
AFIX  43
H2    2    0.158711    0.527102    0.649526    11.00000   -1.20000
AFIX   0
N3    4    0.596308    0.728205    0.624946    11.00000    0.04810    0.07114 =
         0.06951    0.00123    0.02067   -0.00489
C1    1    0.292934    0.648850    0.629560    11.00000    0.04992    0.08102 =
         0.07343    0.00545    0.02292   -0.00788
B1    3    0.457637    0.778434    0.576892    11.00000    0.04300    0.08009 =
         0.08391    0.01235    0.02304   -0.00092
AFIX  24
H1C   2    0.429770    0.923499    0.597284    11.00000   -1.20000
H1D   2    0.447660    0.786738    0.509358    11.00000   -1.20000
AFIX   0
C2    1    0.214026    0.342996    0.581951    11.00000    0.05450    0.06475 =
         0.09879   -0.01413    0.02751   -0.00367
AFIX  23
H2A   2    0.295166    0.281367    0.601144    11.00000   -1.20000
H2B   2    0.198582    0.370727    0.525835    11.00000   -1.20000
AFIX   0
C3    1    0.114002    0.215972    0.592877    11.00000    0.06654    0.06694 =
         0.08522    0.00332    0.02440   -0.00260
AFIX  23
H3A   2    0.124947    0.092349    0.572157    11.00000   -1.20000
H3B   2    0.125425    0.202107    0.649482    11.00000   -1.20000
AFIX   0
C4    1   -0.015344    0.278902    0.554514    11.00000    0.06497    0.07811 =
         0.08349   -0.00533    0.02891   -0.01550
AFIX  23
H4A   2   -0.024296    0.407055    0.571476    11.00000   -1.20000
H4B   2   -0.029450    0.281319    0.497361    11.00000   -1.20000
AFIX   0
C5    1   -0.112621    0.161627    0.571660    11.00000    0.07202    0.09378 =
         0.09164   -0.00367    0.02413   -0.02729
AFIX 137
H5A   2   -0.193695    0.198927    0.537821    11.00000   -1.50000
H5B   2   -0.110053    0.177565    0.626375    11.00000   -1.50000
H5C   2   -0.097878    0.031517    0.562021    11.00000   -1.50000
AFIX   0
C6    1    0.635598    0.550438    0.600014    11.00000    0.07450    0.08192 =
         0.10741   -0.00529    0.03476    0.00249
AFIX 137
H6A   2    0.622740    0.552635    0.543542    11.00000   -1.50000
H6B   2    0.587077    0.449999    0.612934    11.00000   -1.50000
H6C   2    0.723116    0.530405    0.626976    11.00000   -1.50000
AFIX   0
C7    1    0.674627    0.880884    0.609358    11.00000    0.06143    0.08143 =
         0.10202    0.01012    0.02252   -0.02368
AFIX 137
H7A   2    0.659751    0.894020    0.552954    11.00000   -1.50000
H7B   2    0.761649    0.851836    0.634136    11.00000   -1.50000
H7C   2    0.653815    0.996867    0.630767    11.00000   -1.50000
AFIX   0
C8    1    0.612780    0.719904    0.709161    11.00000    0.05639    0.07160 =
         0.08208    0.00260    0.01703   -0.00512
AFIX 137
H8A   2    0.583461    0.835317    0.726160    11.00000   -1.50000
H8B   2    0.700279    0.703109    0.737052    11.00000   -1.50000
H8C   2    0.565601    0.615741    0.720506    11.00000   -1.50000

REM <hkl>
REM C:/Users/zelle/Desktop/MC3_51/MC3_51_0m.hkl
REM </hkl>
AFIX   0
HKLF 4


REM  MC3_51_0m_a.res in P2(1)/n
REM wR2 = 0.2149, GooF = S = 1.101, Restrained GooF = 1.101 for all data
REM R1 = 0.0754 for 1754 Fo > 4sig(Fo) and 0.1193 for all 2995 data
REM 132 parameters refined using 0 restraints

END

WGHT      0.0217      0.0000

REM Instructions for potential hydrogen bonds
HTAB N1 I1
HTAB N1 I1_$1
HTAB N2 I1
HTAB C2 I1_$2
HTAB C7 I1_$3
HTAB C8 I1_$1
HTAB C8 I1_$2

REM Highest difference peak  1.577,  deepest hole -1.537,  1-sigma level  0.149
Q1    1   0.0179  0.7095  0.7851  11.00000  0.05    1.58
Q2    1  -0.0578  0.7101  0.7663  11.00000  0.05    0.89
Q3    1  -0.0532  0.8643  0.7498  11.00000  0.05    0.62
Q4    1  -0.0645  0.7780  0.8009  11.00000  0.05    0.62
Q5    1   0.0056  0.6817  0.6644  11.00000  0.05    0.62
Q6    1  -0.0512  0.5425  0.7450  11.00000  0.05    0.58
Q7    1   0.0538  0.7678  0.7381  11.00000  0.05    0.56
Q8    1   0.0979  0.5616  0.7151  11.00000  0.05    0.54
Q9    1   0.5619  0.3918  0.6690  11.00000  0.05    0.53
Q10   1   0.1380  0.3347  0.6917  11.00000  0.05    0.50
Q11   1  -0.0438  0.6436  0.7991  11.00000  0.05    0.47
Q12   1   0.8802  0.7114  0.7951  11.00000  0.05    0.47
Q13   1   0.0964  0.8641  0.7235  11.00000  0.05    0.47
Q14   1   0.1863  0.4765  0.6966  11.00000  0.05    0.46
Q15   1   0.0435  0.8025  0.6534  11.00000  0.05    0.43
Q16   1  -0.0133  0.7775  0.7273  11.00000  0.05    0.42
Q17   1   0.1454  0.5043  0.6767  11.00000  0.05    0.42
Q18   1   0.6634  1.1052  0.6768  11.00000  0.05    0.41
Q19   1   0.1604  0.2163  0.7122  11.00000  0.05    0.41
Q20   1   0.0976  0.7143  0.6237  11.00000  0.05    0.40
;
_shelx_res_checksum              9553
####################################################################### 
# 
# This file contains crystal structure data downloaded from the 
# Cambridge Structural Database (CSD) hosted by the Cambridge 
# Crystallographic Data Centre (CCDC).
# 
# Full information about CCDC data access policies and citation 
# guidelines are available at http://www.ccdc.cam.ac.uk/access/V1 
# 
# Audit and citation data items may have been added by the CCDC. 
# Please retain this information to preserve the provenance of 
# this file and to allow appropriate attribution of the data. 
# 
#######################################################################

data_2-I
_database_code_depnum_ccdc_archive 'CCDC 2472952'
loop_
_audit_author_name
_audit_author_address
'Matthias Zeller'
;Department of Chemistry, Purdue University
United States of America
;
_audit_update_record             
;
2025-07-15 deposited with the CCDC.	2025-10-09 downloaded from the CCDC.
;

_audit_creation_method           SHELXL-2019/3
_shelx_SHELXL_version_number     2019/3
_chemical_name_systematic        ?
_chemical_name_common            ?
_chemical_melting_point          ?
_chemical_formula_moiety         'C6 H19 B N3 O, I'
_chemical_formula_sum            'C6 H19 B I N3 O'
_chemical_formula_weight         286.95

loop_
_atom_type_symbol
_atom_type_description
_atom_type_scat_dispersion_real
_atom_type_scat_dispersion_imag
_atom_type_scat_source
C C 0.0033 0.0016 'International Tables Vol C Tables 4.2.6.8 and 6.1.1.4'
H H 0.0000 0.0000 'International Tables Vol C Tables 4.2.6.8 and 6.1.1.4'
B B 0.0013 0.0007 'International Tables Vol C Tables 4.2.6.8 and 6.1.1.4'
N N 0.0061 0.0033 'International Tables Vol C Tables 4.2.6.8 and 6.1.1.4'
O O 0.0106 0.0060 'International Tables Vol C Tables 4.2.6.8 and 6.1.1.4'
I I -0.4742 1.8119 'International Tables Vol C Tables 4.2.6.8 and 6.1.1.4'

_space_group_crystal_system      orthorhombic
_space_group_IT_number           33
_space_group_name_H-M_alt        'P n a 21'
_space_group_name_Hall           'P 2c -2n'

_shelx_space_group_comment       
;
The symmetry employed for this shelxl refinement is uniquely defined
by the following loop, which should always be used as a source of
symmetry information in preference to the above space-group names.
They are only intended as comments.
;

loop_
_space_group_symop_operation_xyz
'x, y, z'
'-x, -y, z+1/2'
'x+1/2, -y+1/2, z'
'-x+1/2, y+1/2, z+1/2'

_cell_length_a                   9.9877(7)
_cell_length_b                   17.8852(10)
_cell_length_c                   7.0593(4)
_cell_angle_alpha                90
_cell_angle_beta                 90
_cell_angle_gamma                90
_cell_volume                     1261.02(13)
_cell_formula_units_Z            4
_cell_measurement_temperature    150(2)
_cell_measurement_reflns_used    4279
_cell_measurement_theta_min      3.0576
_cell_measurement_theta_max      29.4908

_exptl_crystal_description       block
_exptl_crystal_colour            colourless
_exptl_crystal_density_meas      ?
_exptl_crystal_density_method    ?
_exptl_crystal_density_diffrn    1.511
_exptl_crystal_F_000             568
_exptl_transmission_factor_min   ?
_exptl_transmission_factor_max   ?
_exptl_crystal_size_max          0.080
_exptl_crystal_size_mid          0.060
_exptl_crystal_size_min          0.050
_exptl_absorpt_coefficient_mu    2.509
_shelx_estimated_absorpt_T_min   0.825
_shelx_estimated_absorpt_T_max   0.885
_exptl_absorpt_correction_type   multi-scan
_exptl_absorpt_correction_T_min  0.5613
_exptl_absorpt_correction_T_max  0.7465
_exptl_absorpt_process_details   
;
 SADABS 2016/2: Krause, L., Herbst-Irmer, R., Sheldrick G.M. & Stalke D.,
 J. Appl. Cryst. 48 (2015) 3-10
;
_exptl_absorpt_special_details   ?
_diffrn_ambient_temperature      150(2)
_diffrn_radiation_wavelength     0.71073
_diffrn_radiation_type           MoK\a
_diffrn_source                   'fine focus sealed tube X-ray source'
_diffrn_source_current           '30 mA'
_diffrn_source_voltage           '50 kV'
_diffrn_radiation_monochromator  'Triumph curved graphite crystal'
_diffrn_measurement_device       'three circle diffractometer'
_diffrn_measurement_device_type  'Bruker AXS D8 Quest'
_diffrn_detector_type            
'PhotonII charge-integrating pixel array (CPAD)'
_diffrn_measurement_method       'omega and phi scans'
_diffrn_detector_area_resol_mean 7.4074
_diffrn_reflns_number            9347
_diffrn_reflns_av_unetI/netI     0.0657
_diffrn_reflns_av_R_equivalents  0.0458
_diffrn_reflns_limit_h_min       -15
_diffrn_reflns_limit_h_max       10
_diffrn_reflns_limit_k_min       -18
_diffrn_reflns_limit_k_max       27
_diffrn_reflns_limit_l_min       -10
_diffrn_reflns_limit_l_max       8
_diffrn_reflns_theta_min         2.277
_diffrn_reflns_theta_max         33.152
_diffrn_reflns_theta_full        25.242
_diffrn_measured_fraction_theta_max 0.998
_diffrn_measured_fraction_theta_full 0.999
_diffrn_reflns_Laue_measured_fraction_max 0.998
_diffrn_reflns_Laue_measured_fraction_full 0.999
_diffrn_reflns_point_group_measured_fraction_max 0.809
_diffrn_reflns_point_group_measured_fraction_full 0.909
_reflns_number_total             3896
_reflns_number_gt                2747
_reflns_threshold_expression     'I > 2\s(I)'
_reflns_Friedel_coverage         0.516
_reflns_Friedel_fraction_max     0.592
_reflns_Friedel_fraction_full    0.801

_reflns_special_details          
;
 Reflections were merged by SHELXL according to the crystal
 class for the calculation of statistics and refinement.
 
 _reflns_Friedel_fraction is defined as the number of unique
 Friedel pairs measured divided by the number that would be
 possible theoretically, ignoring centric projections and
 systematic absences. Completness statistics refer to single and
 composite reflections containing twin component 1 only.
;

_computing_data_collection       'Apex5 v2023.9-2 (Bruker, 2023)'
_computing_cell_refinement       'SAINT V8.40B (Bruker, 2020)'
_computing_data_reduction        'SAINT V8.40B (Bruker, 2020)'
_computing_structure_solution    'SHELXT (Sheldrick, 2015b)'
_computing_structure_refinement  
;  
SHELXL-2019/2 (Sheldrick, 2015a, 2019), 
SHELXLE Rev1613 (H\"ubschle et al., 2011)
;
_computing_molecular_graphics    ?
_computing_publication_material  ?
_refine_special_details          
;
 Refined as a 2-component inversion twin.
;
_refine_ls_structure_factor_coef Fsqd
_refine_ls_matrix_type           full
_refine_ls_weighting_scheme      calc
_refine_ls_weighting_details     
'w=1/[\s^2^(Fo^2^)+(0.0222P)^2^+0.2786P] where P=(Fo^2^+2Fc^2^)/3'
_atom_sites_solution_primary     dual
_atom_sites_solution_secondary   difmap
_atom_sites_solution_hydrogens   mixed
_refine_ls_hydrogen_treatment    mixed
_refine_ls_extinction_method     none
_refine_ls_extinction_coef       .
_refine_ls_abs_structure_details 
;
 Refined as an inversion twin.
;
_refine_ls_abs_structure_Flack   0.07(5)
_chemical_absolute_configuration ad
_refine_ls_number_reflns         3896
_refine_ls_number_parameters     124
_refine_ls_number_restraints     4
_refine_ls_R_factor_all          0.0760
_refine_ls_R_factor_gt           0.0403
_refine_ls_wR_factor_ref         0.0816
_refine_ls_wR_factor_gt          0.0698
_refine_ls_goodness_of_fit_ref   1.044
_refine_ls_restrained_S_all      1.043
_refine_ls_shift/su_max          0.001
_refine_ls_shift/su_mean         0.000

loop_
_atom_site_label
_atom_site_type_symbol
_atom_site_fract_x
_atom_site_fract_y
_atom_site_fract_z
_atom_site_U_iso_or_equiv
_atom_site_adp_type
_atom_site_occupancy
_atom_site_site_symmetry_order
_atom_site_calc_flag
_atom_site_refinement_flags_posn
_atom_site_refinement_flags_adp
_atom_site_refinement_flags_occupancy
_atom_site_disorder_assembly
_atom_site_disorder_group
I1 I 0.76588(3) 0.36241(2) 0.10487(12) 0.03134(11) Uani 1 1 d . . . . .
O1 O 0.3202(4) 0.3649(2) 0.5296(5) 0.0295(9) Uani 1 1 d . . . . .
N1 N 0.4209(5) 0.3172(3) 0.2646(8) 0.0292(11) Uani 1 1 d D . . . .
H1A H 0.365(5) 0.279(2) 0.256(9) 0.035 Uiso 1 1 d D U . . .
H1B H 0.499(4) 0.316(3) 0.207(8) 0.035 Uiso 1 1 d D U . . .
N2 N 0.5290(5) 0.3989(3) 0.4629(8) 0.0304(11) Uani 1 1 d D . . . .
H2 H 0.601(4) 0.396(4) 0.392(7) 0.036 Uiso 1 1 d D U . . .
N3 N 0.0948(4) 0.3518(2) 0.6575(6) 0.0250(11) Uani 1 1 d . . . . .
C1 C 0.4221(5) 0.3597(3) 0.4195(8) 0.0259(12) Uani 1 1 d . . . . .
C2 C 0.5397(5) 0.4463(3) 0.6306(13) 0.0372(18) Uani 1 1 d . . . . .
H2A H 0.532514 0.415183 0.746185 0.045 Uiso 1 1 calc R U . . .
H2B H 0.465558 0.483023 0.631751 0.045 Uiso 1 1 calc R U . . .
C3 C 0.6708(6) 0.4864(3) 0.6297(15) 0.0424(16) Uani 1 1 d . . . . .
H3A H 0.743950 0.449922 0.634363 0.064 Uiso 1 1 calc R U . . .
H3B H 0.676167 0.519359 0.740411 0.064 Uiso 1 1 calc R U . . .
H3C H 0.678415 0.516293 0.513868 0.064 Uiso 1 1 calc R U . . .
C4 C 0.0668(6) 0.4331(3) 0.6389(14) 0.048(2) Uani 1 1 d . . . . .
H4A H 0.148934 0.461458 0.663165 0.072 Uiso 1 1 calc R U . . .
H4B H -0.001964 0.447654 0.730907 0.072 Uiso 1 1 calc R U . . .
H4C H 0.034816 0.443754 0.510483 0.072 Uiso 1 1 calc R U . . .
C5 C 0.1510(7) 0.3363(4) 0.8471(11) 0.0411(17) Uani 1 1 d . . . . .
H5A H 0.165272 0.282403 0.861383 0.062 Uiso 1 1 calc R U . . .
H5B H 0.088455 0.353744 0.944515 0.062 Uiso 1 1 calc R U . . .
H5C H 0.236617 0.362522 0.861116 0.062 Uiso 1 1 calc R U . . .
C6 C -0.0358(5) 0.3106(4) 0.6382(11) 0.0400(19) Uani 1 1 d . . . . .
H6A H -0.070985 0.317504 0.509796 0.060 Uiso 1 1 calc R U . . .
H6B H -0.100174 0.330187 0.730373 0.060 Uiso 1 1 calc R U . . .
H6C H -0.021133 0.257219 0.661747 0.060 Uiso 1 1 calc R U . . .
B1 B 0.1902(7) 0.3230(5) 0.4923(11) 0.0342(17) Uani 1 1 d . . . . .
H1C H 0.2047(10) 0.264(3) 0.5007(11) 0.041 Uiso 1 1 calc R U . . .
H1D H 0.150(2) 0.3366(8) 0.357(7) 0.041 Uiso 1 1 calc R U . . .

loop_
_atom_site_aniso_label
_atom_site_aniso_U_11
_atom_site_aniso_U_22
_atom_site_aniso_U_33
_atom_site_aniso_U_23
_atom_site_aniso_U_13
_atom_site_aniso_U_12
I1 0.03066(18) 0.03097(16) 0.03240(18) 0.0016(5) 0.0126(3) 0.00191(14)
O1 0.0212(19) 0.038(2) 0.029(2) -0.0058(19) 0.0069(15) -0.0026(18)
N1 0.023(3) 0.029(3) 0.036(3) -0.001(2) 0.006(2) -0.005(2)
N2 0.021(3) 0.034(3) 0.037(3) -0.008(3) 0.007(2) -0.002(2)
N3 0.021(2) 0.026(2) 0.028(3) -0.004(2) 0.0045(17) 0.0002(17)
C1 0.021(3) 0.030(3) 0.026(3) -0.003(3) 0.003(2) 0.003(3)
C2 0.025(3) 0.050(3) 0.036(5) -0.022(4) 0.003(3) 0.000(2)
C3 0.040(3) 0.042(3) 0.045(5) -0.007(4) 0.005(4) -0.005(2)
C4 0.043(3) 0.035(3) 0.065(7) 0.004(4) 0.013(4) 0.009(3)
C5 0.033(4) 0.059(5) 0.031(3) 0.001(3) 0.005(3) -0.008(3)
C6 0.023(3) 0.055(4) 0.041(5) -0.016(4) 0.007(3) -0.010(2)
B1 0.024(4) 0.047(5) 0.032(4) -0.007(4) 0.008(3) -0.002(3)

_geom_special_details            
;
 All esds (except the esd in the dihedral angle between two l.s. planes)
 are estimated using the full covariance matrix.  The cell esds are taken
 into account individually in the estimation of esds in distances, angles
 and torsion angles; correlations between esds in cell parameters are only
 used when they are defined by crystal symmetry.  An approximate (isotropic)
 treatment of cell esds is used for estimating esds involving l.s. planes.
;

loop_
_geom_bond_atom_site_label_1
_geom_bond_atom_site_label_2
_geom_bond_distance
_geom_bond_site_symmetry_2
_geom_bond_publ_flag
O1 C1 1.284(7) . ?
O1 B1 1.522(9) . ?
N1 C1 1.331(7) . ?
N1 H1A 0.88(2) . ?
N1 H1B 0.87(2) . ?
N2 C1 1.315(7) . ?
N2 C2 1.460(9) . ?
N2 H2 0.88(2) . ?
N3 C5 1.478(9) . ?
N3 C4 1.486(7) . ?
N3 C6 1.504(7) . ?
N3 B1 1.592(8) . ?
C2 C3 1.493(8) . ?
C2 H2A 0.9900 . ?
C2 H2B 0.9900 . ?
C3 H3A 0.9800 . ?
C3 H3B 0.9800 . ?
C3 H3C 0.9800 . ?
C4 H4A 0.9800 . ?
C4 H4B 0.9800 . ?
C4 H4C 0.9800 . ?
C5 H5A 0.9800 . ?
C5 H5B 0.9800 . ?
C5 H5C 0.9800 . ?
C6 H6A 0.9800 . ?
C6 H6B 0.9800 . ?
C6 H6C 0.9800 . ?
B1 H1C 1.06(5) . ?
B1 H1D 1.06(5) . ?

loop_
_geom_angle_atom_site_label_1
_geom_angle_atom_site_label_2
_geom_angle_atom_site_label_3
_geom_angle
_geom_angle_site_symmetry_1
_geom_angle_site_symmetry_3
_geom_angle_publ_flag
C1 O1 B1 122.4(5) . . ?
C1 N1 H1A 120(4) . . ?
C1 N1 H1B 113(4) . . ?
H1A N1 H1B 120(6) . . ?
C1 N2 C2 124.0(5) . . ?
C1 N2 H2 120(4) . . ?
C2 N2 H2 116(4) . . ?
C5 N3 C4 109.6(6) . . ?
C5 N3 C6 108.6(5) . . ?
C4 N3 C6 108.0(4) . . ?
C5 N3 B1 112.0(5) . . ?
C4 N3 B1 111.4(5) . . ?
C6 N3 B1 107.1(5) . . ?
O1 C1 N2 117.6(5) . . ?
O1 C1 N1 122.2(5) . . ?
N2 C1 N1 120.2(5) . . ?
N2 C2 C3 109.9(6) . . ?
N2 C2 H2A 109.7 . . ?
C3 C2 H2A 109.7 . . ?
N2 C2 H2B 109.7 . . ?
C3 C2 H2B 109.7 . . ?
H2A C2 H2B 108.2 . . ?
C2 C3 H3A 109.5 . . ?
C2 C3 H3B 109.5 . . ?
H3A C3 H3B 109.5 . . ?
C2 C3 H3C 109.5 . . ?
H3A C3 H3C 109.5 . . ?
H3B C3 H3C 109.5 . . ?
N3 C4 H4A 109.5 . . ?
N3 C4 H4B 109.5 . . ?
H4A C4 H4B 109.5 . . ?
N3 C4 H4C 109.5 . . ?
H4A C4 H4C 109.5 . . ?
H4B C4 H4C 109.5 . . ?
N3 C5 H5A 109.5 . . ?
N3 C5 H5B 109.5 . . ?
H5A C5 H5B 109.5 . . ?
N3 C5 H5C 109.5 . . ?
H5A C5 H5C 109.5 . . ?
H5B C5 H5C 109.5 . . ?
N3 C6 H6A 109.5 . . ?
N3 C6 H6B 109.5 . . ?
H6A C6 H6B 109.5 . . ?
N3 C6 H6C 109.5 . . ?
H6A C6 H6C 109.5 . . ?
H6B C6 H6C 109.5 . . ?
O1 B1 N3 103.0(5) . . ?
O1 B1 H1C 111.2 . . ?
N3 B1 H1C 111.2 . . ?
O1 B1 H1D 111.2 . . ?
N3 B1 H1D 111.2 . . ?
H1C B1 H1D 109.1 . . ?

loop_
_geom_torsion_atom_site_label_1
_geom_torsion_atom_site_label_2
_geom_torsion_atom_site_label_3
_geom_torsion_atom_site_label_4
_geom_torsion
_geom_torsion_site_symmetry_1
_geom_torsion_site_symmetry_2
_geom_torsion_site_symmetry_3
_geom_torsion_site_symmetry_4
_geom_torsion_publ_flag
B1 O1 C1 N2 179.1(6) . . . . ?
B1 O1 C1 N1 0.2(9) . . . . ?
C2 N2 C1 O1 1.7(9) . . . . ?
C2 N2 C1 N1 -179.3(6) . . . . ?
C1 N2 C2 C3 -176.4(6) . . . . ?
C1 O1 B1 N3 -176.5(5) . . . . ?
C5 N3 B1 O1 -58.5(6) . . . . ?
C4 N3 B1 O1 64.7(6) . . . . ?
C6 N3 B1 O1 -177.5(5) . . . . ?

loop_
_geom_hbond_atom_site_label_D
_geom_hbond_atom_site_label_H
_geom_hbond_atom_site_label_A
_geom_hbond_distance_DH
_geom_hbond_distance_HA
_geom_hbond_distance_DA
_geom_hbond_angle_DHA
_geom_hbond_site_symmetry_A
_geom_hbond_publ_flag
N1 H1A I1 0.88(2) 2.93(3) 3.740(5) 155(5) 3_455 yes
N1 H1B I1 0.87(2) 2.89(3) 3.714(5) 158(5) . yes
N2 H2 I1 0.88(2) 2.68(3) 3.523(5) 161(5) . yes

_refine_diff_density_max         0.813
_refine_diff_density_min         -1.633
_refine_diff_density_rms         0.152

_shelx_res_file                  
;
TITL MC3_49_0m.res in Pna2(1)
    MC3_49_0m.res
    created by SHELXL-2019/3 at 17:14:45 on 02-Aug-2024
REM Old TITL MC3_49_0m in Pna2(1)
REM SHELXT solution in Pna2(1): R1 0.078, Rweak 0.008, Alpha 0.038
REM <I/s>   0.537 for  131 systematic absences,  Orientation as input
REM Flack x =  0.061 ( 0.033 ) from   816 Parsons' quotients
REM Formula found by SHELXT:  C11 O2 I
CELL  0.71073   9.9877  17.8852   7.0593   90.000   90.000   90.000
ZERR    4.000   0.0007   0.0010   0.0004    0.000    0.000    0.000
LATT -1
SYMM -X, -Y, 1/2+Z
SYMM 1/2+X, 1/2-Y, Z
SYMM 1/2-X, 1/2+Y, 1/2+Z
SFAC C H B N O I
UNIT 24 76 4 12 4 4
OMIT 1 1 0
TEMP -123.150
SIZE 0.08 0.06 0.05
L.S. 10
BOND $H
ACTA
CONF

HTAB
EQIV $1 x-1/2, -y+1/2, z
HTAB N1 I1_$1
HTAB N1 I1
HTAB N2 I1

LIST 4
FMAP 2
PLAN 20
DFIX 0.88 N2 H2 N1 H1A N1 H1B
TWIN

WGHT    0.022200    0.278600
BASF   0.07035
FVAR       0.40720
I1    6    0.765882    0.362406    0.104869    11.00000    0.03066    0.03097 =
         0.03240    0.00162    0.01256    0.00191
O1    5    0.320153    0.364946    0.529587    11.00000    0.02121    0.03789 =
         0.02945   -0.00582    0.00686   -0.00261
N1    4    0.420940    0.317222    0.264573    11.00000    0.02343    0.02856 =
         0.03557   -0.00073    0.00641   -0.00497
REM AFIX 93
H1A   2    0.365460    0.279435    0.255709    11.00000   -1.20000
H1B   2    0.498571    0.315716    0.207456    11.00000   -1.20000
REM AFIX 0
N2    4    0.529012    0.398929    0.462928    11.00000    0.02062    0.03393 =
         0.03653   -0.00779    0.00748   -0.00211
REM AFIX 43
H2    2    0.600925    0.396212    0.391620    11.00000   -1.20000
REM AFIX 0
N3    4    0.094752    0.351846    0.657517    11.00000    0.02063    0.02633 =
         0.02815   -0.00420    0.00450    0.00024
C1    1    0.422064    0.359659    0.419525    11.00000    0.02081    0.03047 =
         0.02650   -0.00301    0.00256    0.00318
C2    1    0.539696    0.446285    0.630622    11.00000    0.02531    0.04983 =
         0.03646   -0.02160    0.00273   -0.00007
AFIX  23
H2A   2    0.532514    0.415183    0.746185    11.00000   -1.20000
H2B   2    0.465558    0.483023    0.631751    11.00000   -1.20000
AFIX   0
C3    1    0.670828    0.486414    0.629740    11.00000    0.04006    0.04203 =
         0.04506   -0.00703    0.00518   -0.00497
AFIX 137
H3A   2    0.743950    0.449922    0.634363    11.00000   -1.50000
H3B   2    0.676167    0.519359    0.740411    11.00000   -1.50000
H3C   2    0.678415    0.516293    0.513868    11.00000   -1.50000
AFIX   0
C4    1    0.066753    0.433090    0.638938    11.00000    0.04345    0.03540 =
         0.06534    0.00371    0.01350    0.00883
AFIX 137
H4A   2    0.148934    0.461458    0.663165    11.00000   -1.50000
H4B   2   -0.001964    0.447654    0.730907    11.00000   -1.50000
H4C   2    0.034816    0.443754    0.510483    11.00000   -1.50000
AFIX   0
C5    1    0.151012    0.336321    0.847098    11.00000    0.03325    0.05929 =
         0.03081    0.00078    0.00468   -0.00785
AFIX 137
H5A   2    0.165272    0.282403    0.861383    11.00000   -1.50000
H5B   2    0.088455    0.353744    0.944515    11.00000   -1.50000
H5C   2    0.236617    0.362522    0.861116    11.00000   -1.50000
AFIX   0
C6    1   -0.035751    0.310596    0.638174    11.00000    0.02317    0.05530 =
         0.04143   -0.01588    0.00702   -0.01024
AFIX 137
H6A   2   -0.070985    0.317504    0.509796    11.00000   -1.50000
H6B   2   -0.100174    0.330187    0.730373    11.00000   -1.50000
H6C   2   -0.021133    0.257219    0.661747    11.00000   -1.50000
AFIX   0
B1    3    0.190162    0.323024    0.492290    11.00000    0.02399    0.04699 =
         0.03171   -0.00739    0.00809   -0.00155
AFIX  24
H1C   2    0.204669    0.264303    0.500665    11.00000   -1.20000
H1D   2    0.150476    0.336610    0.357061    11.00000   -1.20000

REM <hkl>
REM C:/Users/zelle/Desktop/MC3_49/MC3_49_0m.hkl
REM </hkl>
AFIX   0
HKLF 4


REM  MC3_49_0m.res in Pna2(1)
REM wR2 = 0.0816, GooF = S = 1.044, Restrained GooF = 1.043 for all data
REM R1 = 0.0403 for 2747 Fo > 4sig(Fo) and 0.0760 for all 3896 data
REM 124 parameters refined using 4 restraints

END

WGHT      0.0223      0.2726

REM Instructions for potential hydrogen bonds
HTAB N1 I1_$1
HTAB N1 I1
HTAB N2 I1
EQIV $2 -x+1, -y+1, z+1/2
HTAB C4 I1_$2
EQIV $3 x-1/2, -y+1/2, z+1
HTAB C5 I1_$3
EQIV $4 x-1, y, z+1
HTAB C6 I1_$4

REM Highest difference peak  0.813,  deepest hole -1.633,  1-sigma level  0.152
Q1    1   0.7199  0.3731  0.2590  11.00000  0.05    0.81
Q2    1   0.7072  0.4206  0.1011  11.00000  0.05    0.79
Q3    1   0.7610  0.4043 -0.0314  11.00000  0.05    0.70
Q4    1   0.7763  0.3162  0.2329  11.00000  0.05    0.70
Q5    1   0.8276  0.3696 -0.0391  11.00000  0.05    0.69
Q6    1   0.7796  0.3121  0.0021  11.00000  0.05    0.68
Q7    1   0.7147  0.3051  0.1184  11.00000  0.05    0.65
Q8    1   0.7586  0.3566 -0.0784  11.00000  0.05    0.64
Q9    1   0.7497  0.3612  0.1567  11.00000  0.05    0.63
Q10   1   0.3751  0.5518  0.6070  11.00000  0.05    0.63
Q11   1   0.8417  0.4122  0.0511  11.00000  0.05    0.62
Q12   1   0.7607  0.3316  0.1033  11.00000  0.05    0.60
Q13   1   0.8416  0.4139  0.1437  11.00000  0.05    0.56
Q14   1   0.8368  0.3111  0.0655  11.00000  0.05    0.55
Q15   1   0.3277  0.2406  0.1058  11.00000  0.05    0.53
Q16   1   0.6869  0.3116  0.3068  11.00000  0.05    0.53
Q17   1   0.2802  0.4475  0.6065  11.00000  0.05    0.51
Q18   1   0.7853  0.4386  0.1007  11.00000  0.05    0.51
Q19   1   0.7707  0.2871  0.1094  11.00000  0.05    0.50
Q20   1   0.0539  0.3015  1.1035  11.00000  0.05    0.50
;
_shelx_res_checksum              61420
####################################################################### 
# 
# This file contains crystal structure data downloaded from the 
# Cambridge Structural Database (CSD) hosted by the Cambridge 
# Crystallographic Data Centre (CCDC).
# 
# Full information about CCDC data access policies and citation 
# guidelines are available at http://www.ccdc.cam.ac.uk/access/V1 
# 
# Audit and citation data items may have been added by the CCDC. 
# Please retain this information to preserve the provenance of 
# this file and to allow appropriate attribution of the data. 
# 
#######################################################################

data_1-PF6
_database_code_depnum_ccdc_archive 'CCDC 2472953'
loop_
_audit_author_name
_audit_author_address
'Matthias Zeller'
;Department of Chemistry, Purdue University
United States of America
;
_audit_update_record             
;
2025-07-15 deposited with the CCDC.	2025-10-09 downloaded from the CCDC.
;

_audit_creation_method           SHELXL-2019/3
_shelx_SHELXL_version_number     2019/3
_chemical_name_systematic        ?
_chemical_name_common            ?
_chemical_melting_point          ?
_chemical_formula_moiety         'C5 H17 B N3 O, F6 P'
_chemical_formula_sum            'C5 H17 B F6 N3 O P'
_chemical_formula_weight         290.99

loop_
_atom_type_symbol
_atom_type_description
_atom_type_scat_dispersion_real
_atom_type_scat_dispersion_imag
_atom_type_scat_source
C C 0.0033 0.0016 'International Tables Vol C Tables 4.2.6.8 and 6.1.1.4'
H H 0.0000 0.0000 'International Tables Vol C Tables 4.2.6.8 and 6.1.1.4'
B B 0.0013 0.0007 'International Tables Vol C Tables 4.2.6.8 and 6.1.1.4'
N N 0.0061 0.0033 'International Tables Vol C Tables 4.2.6.8 and 6.1.1.4'
O O 0.0106 0.0060 'International Tables Vol C Tables 4.2.6.8 and 6.1.1.4'
P P 0.1023 0.0942 'International Tables Vol C Tables 4.2.6.8 and 6.1.1.4'
F F 0.0171 0.0103 'International Tables Vol C Tables 4.2.6.8 and 6.1.1.4'

_space_group_crystal_system      orthorhombic
_space_group_IT_number           62
_space_group_name_H-M_alt        'P n m a'
_space_group_name_Hall           '-P 2ac 2n'

_shelx_space_group_comment       
;
The symmetry employed for this shelxl refinement is uniquely defined
by the following loop, which should always be used as a source of
symmetry information in preference to the above space-group names.
They are only intended as comments.
;

loop_
_space_group_symop_operation_xyz
'x, y, z'
'-x+1/2, -y, z+1/2'
'-x, y+1/2, -z'
'x+1/2, -y+1/2, -z+1/2'
'-x, -y, -z'
'x-1/2, y, -z-1/2'
'x, -y-1/2, z'
'-x-1/2, y-1/2, z-1/2'

_cell_length_a                   11.7816(9)
_cell_length_b                   8.5561(6)
_cell_length_c                   13.0621(9)
_cell_angle_alpha                90
_cell_angle_beta                 90
_cell_angle_gamma                90
_cell_volume                     1316.72(16)
_cell_formula_units_Z            4
_cell_measurement_temperature    150(2)
_cell_measurement_reflns_used    9962
_cell_measurement_theta_min      2.3270
_cell_measurement_theta_max      33.0140

_exptl_crystal_description       plate
_exptl_crystal_colour            colourless
_exptl_crystal_density_meas      ?
_exptl_crystal_density_method    ?
_exptl_crystal_density_diffrn    1.468
_exptl_crystal_F_000             600
_exptl_transmission_factor_min   ?
_exptl_transmission_factor_max   ?
_exptl_crystal_size_max          0.450
_exptl_crystal_size_mid          0.340
_exptl_crystal_size_min          0.110
_exptl_absorpt_coefficient_mu    0.269
_shelx_estimated_absorpt_T_min   0.889
_shelx_estimated_absorpt_T_max   0.971
_exptl_absorpt_correction_type   multi-scan
_exptl_absorpt_correction_T_min  0.5616
_exptl_absorpt_correction_T_max  0.7465
_exptl_absorpt_process_details   
;
 SADABS 2016/2: Krause, L., Herbst-Irmer, R., Sheldrick G.M. & Stalke D.,
 J. Appl. Cryst. 48 (2015) 3-10
;
_exptl_absorpt_special_details   ?
_diffrn_ambient_temperature      150(2)
_diffrn_radiation_wavelength     0.71073
_diffrn_radiation_type           MoK\a
_diffrn_source                   'fine focus sealed tube X-ray source'
_diffrn_source_current           '30 mA'
_diffrn_source_voltage           '50 kV'
_diffrn_radiation_monochromator  'Triumph curved graphite crystal'
_diffrn_measurement_device       'three circle diffractometer'
_diffrn_measurement_device_type  'Bruker AXS D8 Quest'
_diffrn_detector_type            
'PhotonII charge-integrating pixel array (CPAD)'
_diffrn_measurement_method       'omega and phi scans'
_diffrn_detector_area_resol_mean 7.4074
_diffrn_reflns_number            27082
_diffrn_reflns_av_unetI/netI     0.0266
_diffrn_reflns_av_R_equivalents  0.0529
_diffrn_reflns_limit_h_min       -18
_diffrn_reflns_limit_h_max       18
_diffrn_reflns_limit_k_min       -11
_diffrn_reflns_limit_k_max       13
_diffrn_reflns_limit_l_min       -18
_diffrn_reflns_limit_l_max       20
_diffrn_reflns_theta_min         2.328
_diffrn_reflns_theta_max         33.137
_diffrn_reflns_theta_full        25.242
_diffrn_measured_fraction_theta_max 1.000
_diffrn_measured_fraction_theta_full 1.000
_diffrn_reflns_Laue_measured_fraction_max 1.000
_diffrn_reflns_Laue_measured_fraction_full 1.000
_diffrn_reflns_point_group_measured_fraction_max 1.000
_diffrn_reflns_point_group_measured_fraction_full 1.000
_reflns_number_total             2641
_reflns_number_gt                2066
_reflns_threshold_expression     'I > 2\s(I)'
_reflns_Friedel_coverage         0.000
_reflns_Friedel_fraction_max     .
_reflns_Friedel_fraction_full    .

_reflns_special_details          
;
 Reflections were merged by SHELXL according to the crystal
 class for the calculation of statistics and refinement.
 
 _reflns_Friedel_fraction is defined as the number of unique
 Friedel pairs measured divided by the number that would be
 possible theoretically, ignoring centric projections and
 systematic absences.
;

_computing_data_collection       'Apex5 v2023.9-2 (Bruker, 2023)'
_computing_cell_refinement       'SAINT V8.40B (Bruker, 2020)'
_computing_data_reduction        'SAINT V8.40B (Bruker, 2020)'
_computing_structure_solution    'SHELXT (Sheldrick, 2015b)'
_computing_structure_refinement  
;  
SHELXL-2019/2 (Sheldrick, 2015a, 2019), 
SHELXLE Rev1737 (H\"ubschle et al., 2011)
;
_computing_molecular_graphics    ?
_computing_publication_material  ?
_refine_special_details          
;
The PF6 ion is disordered around a mirror plane and by general disorder.
All P-F bonds lengths and cis-F-P-F bond angles were each restrained to 
be similar to each other. Uij components of ADPs for disordered atoms 
closer to each other than 2.0 Angstrom were restrained to be similar. 
Subject to these conditions the occupancy ratio refined to two times 
0.383(4) to two times 0.117(4). 
;
_refine_ls_structure_factor_coef Fsqd
_refine_ls_matrix_type           full
_refine_ls_weighting_scheme      calc
_refine_ls_weighting_details     
'w=1/[\s^2^(Fo^2^)+(0.0628P)^2^+0.2147P] where P=(Fo^2^+2Fc^2^)/3'
_atom_sites_solution_primary     dual
_atom_sites_solution_secondary   difmap
_atom_sites_solution_hydrogens   mixed
_refine_ls_hydrogen_treatment    mixed
_refine_ls_extinction_method     none
_refine_ls_extinction_coef       .
_refine_ls_number_reflns         2641
_refine_ls_number_parameters     197
_refine_ls_number_restraints     564
_refine_ls_R_factor_all          0.0541
_refine_ls_R_factor_gt           0.0397
_refine_ls_wR_factor_ref         0.1168
_refine_ls_wR_factor_gt          0.1084
_refine_ls_goodness_of_fit_ref   1.028
_refine_ls_restrained_S_all      1.167
_refine_ls_shift/su_max          0.000
_refine_ls_shift/su_mean         0.000

loop_
_atom_site_label
_atom_site_type_symbol
_atom_site_fract_x
_atom_site_fract_y
_atom_site_fract_z
_atom_site_U_iso_or_equiv
_atom_site_adp_type
_atom_site_occupancy
_atom_site_site_symmetry_order
_atom_site_calc_flag
_atom_site_refinement_flags_posn
_atom_site_refinement_flags_adp
_atom_site_refinement_flags_occupancy
_atom_site_disorder_assembly
_atom_site_disorder_group
P1 P 0.8582(2) 0.7565(12) 0.38569(19) 0.0286(5) Uani 0.383(4) 1 d D U P A -1
F1 F 0.7680(3) 0.7904(5) 0.4736(3) 0.0590(17) Uani 0.383(4) 1 d D U P A -1
F2 F 0.7737(4) 0.6405(9) 0.3318(5) 0.085(2) Uani 0.383(4) 1 d D U P A -1
F3 F 0.9430(3) 0.8756(7) 0.4397(5) 0.0400(9) Uani 0.383(4) 1 d D U P A -1
F4 F 0.9511(3) 0.7242(5) 0.2973(3) 0.0423(15) Uani 0.383(4) 1 d D U P A -1
F5 F 0.8093(4) 0.8918(7) 0.3150(3) 0.0645(14) Uani 0.383(4) 1 d D U P A -1
F6 F 0.9098(4) 0.6186(8) 0.4497(5) 0.0654(17) Uani 0.383(4) 1 d D U P A -1
P1B P 0.8447(8) 0.7631(13) 0.3788(7) 0.0438(19) Uani 0.117(4) 1 d D U P A -2
F1B F 0.7557(8) 0.8526(14) 0.4504(8) 0.054(3) Uani 0.117(4) 1 d D U P A -2
F2B F 0.7399(8) 0.7113(11) 0.3088(7) 0.052(3) Uani 0.117(4) 1 d D U P A -2
F3B F 0.9454(9) 0.8172(17) 0.4478(9) 0.057(3) Uani 0.117(4) 1 d D U P A -2
F4B F 0.9284(10) 0.6771(16) 0.3005(9) 0.057(3) Uani 0.117(4) 1 d D U P A -2
F5B F 0.8529(10) 0.9160(11) 0.3111(9) 0.074(4) Uani 0.117(4) 1 d D U P A -2
F6B F 0.8329(14) 0.6094(11) 0.4403(8) 0.092(3) Uani 0.117(4) 1 d D U P A -2
O1 O 0.41035(8) 0.750000 0.56575(8) 0.0382(3) Uani 1 2 d S T P . .
N1 N 0.32868(12) 0.750000 0.41224(11) 0.0453(4) Uani 1 2 d S T P . .
H1 H 0.3364(19) 0.750000 0.3517(19) 0.054 Uiso 1 2 d S U P . .
N2 N 0.52308(12) 0.750000 0.42400(12) 0.0501(4) Uani 1 2 d S T P . .
H2A H 0.520(2) 0.750000 0.359(2) 0.075 Uiso 1 2 d S U P . .
H2B H 0.579(2) 0.750000 0.456(2) 0.075 Uiso 1 2 d S U P . .
N3 N 0.45507(9) 0.750000 0.74863(9) 0.0286(2) Uani 1 2 d S T P . .
C1 C 0.42191(12) 0.750000 0.46819(11) 0.0359(3) Uani 1 2 d S T P . .
B1 B 0.51080(14) 0.750000 0.63799(13) 0.0391(4) Uani 1 2 d S T P . .
H1B H 0.5598(13) 0.8557(19) 0.6290(13) 0.059 Uiso 1 1 d . U . . .
C2 C 0.21534(13) 0.750000 0.45586(14) 0.0481(4) Uani 1 2 d S T P . .
H2C H 0.199171 0.647097 0.485408 0.072 Uiso 0.5 1 calc R U P . .
H2D H 0.159769 0.773094 0.402126 0.072 Uiso 0.5 1 calc R U P . .
H2E H 0.210573 0.829809 0.509507 0.072 Uiso 0.5 1 calc R U P . .
C3 C 0.54891(14) 0.750000 0.82493(13) 0.0493(4) Uani 1 2 d S T P . .
H3A H 0.603369 0.667476 0.807784 0.074 Uiso 0.5 1 calc R U P . .
H3B H 0.517820 0.730943 0.893389 0.074 Uiso 0.5 1 calc R U P . .
H3C H 0.587320 0.851581 0.823844 0.074 Uiso 0.5 1 calc R U P . .
C4 C 0.38380(12) 0.60941(15) 0.76576(10) 0.0467(3) Uani 1 1 d . . . . .
H4A H 0.323876 0.605161 0.713799 0.070 Uiso 1 1 calc R U . . .
H4B H 0.349390 0.614749 0.833971 0.070 Uiso 1 1 calc R U . . .
H4C H 0.431076 0.515472 0.760807 0.070 Uiso 1 1 calc R U . . .

loop_
_atom_site_aniso_label
_atom_site_aniso_U_11
_atom_site_aniso_U_22
_atom_site_aniso_U_33
_atom_site_aniso_U_23
_atom_site_aniso_U_13
_atom_site_aniso_U_12
P1 0.0247(3) 0.0367(15) 0.0243(4) -0.0023(14) -0.0016(3) -0.0032(15)
F1 0.0328(10) 0.095(5) 0.0493(12) -0.0215(18) 0.0144(9) -0.0064(15)
F2 0.060(3) 0.110(4) 0.084(3) -0.052(3) 0.005(2) -0.048(3)
F3 0.0301(12) 0.0373(19) 0.0525(19) -0.0073(14) -0.0097(11) -0.0095(13)
F4 0.0467(10) 0.050(4) 0.0303(8) -0.0021(12) 0.0089(7) 0.0085(15)
F5 0.066(3) 0.069(3) 0.059(2) 0.001(2) -0.025(2) 0.035(2)
F6 0.097(5) 0.0431(18) 0.0559(18) 0.0206(14) -0.012(3) -0.010(3)
P1B 0.042(3) 0.051(4) 0.038(3) -0.010(3) 0.013(2) -0.004(3)
F1B 0.030(3) 0.069(6) 0.063(6) -0.032(5) 0.005(3) 0.000(4)
F2B 0.052(4) 0.068(7) 0.037(3) -0.019(3) 0.012(3) -0.033(4)
F3B 0.034(4) 0.093(7) 0.045(4) -0.010(5) -0.012(3) -0.001(4)
F4B 0.062(6) 0.059(7) 0.051(4) -0.005(4) 0.028(4) 0.021(5)
F5B 0.058(6) 0.047(4) 0.119(7) 0.028(4) -0.007(5) -0.030(5)
F6B 0.106(7) 0.080(5) 0.089(6) 0.051(5) 0.015(6) 0.001(6)
O1 0.0260(5) 0.0656(7) 0.0230(5) 0.000 -0.0015(3) 0.000
N1 0.0294(6) 0.0841(12) 0.0224(5) 0.000 -0.0008(5) 0.000
N2 0.0292(6) 0.0911(13) 0.0301(7) 0.000 0.0051(5) 0.000
N3 0.0254(5) 0.0343(5) 0.0261(5) 0.000 -0.0038(4) 0.000
C1 0.0281(6) 0.0540(8) 0.0255(6) 0.000 0.0009(5) 0.000
B1 0.0252(6) 0.0659(11) 0.0263(7) 0.000 -0.0015(5) 0.000
C2 0.0258(6) 0.0825(13) 0.0358(8) 0.000 -0.0027(6) 0.000
C3 0.0336(7) 0.0849(14) 0.0295(7) 0.000 -0.0100(6) 0.000
C4 0.0520(6) 0.0413(6) 0.0467(7) 0.0068(5) -0.0015(5) -0.0109(5)

_geom_special_details            
;
 All esds (except the esd in the dihedral angle between two l.s. planes)
 are estimated using the full covariance matrix.  The cell esds are taken
 into account individually in the estimation of esds in distances, angles
 and torsion angles; correlations between esds in cell parameters are only
 used when they are defined by crystal symmetry.  An approximate (isotropic)
 treatment of cell esds is used for estimating esds involving l.s. planes.
;

loop_
_geom_bond_atom_site_label_1
_geom_bond_atom_site_label_2
_geom_bond_distance
_geom_bond_site_symmetry_2
_geom_bond_publ_flag
P1 F6 1.568(8) . ?
P1 F2 1.572(7) . ?
P1 F5 1.589(8) . ?
P1 F1 1.591(4) . ?
P1 F3 1.592(7) . ?
P1 F4 1.615(4) . ?
P1B F6B 1.547(11) . ?
P1B F3B 1.560(10) . ?
P1B F5B 1.582(11) . ?
P1B F2B 1.599(9) . ?
P1B F4B 1.600(11) . ?
P1B F1B 1.600(10) . ?
O1 C1 1.2816(18) . ?
O1 B1 1.5137(19) . ?
N1 C1 1.3193(19) . ?
N1 C2 1.452(2) . ?
N1 H1 0.80(2) . ?
N2 C1 1.3244(19) . ?
N2 H2A 0.85(3) . ?
N2 H2B 0.78(3) . ?
N3 C4 1.4839(13) 7_575 ?
N3 C4 1.4839(13) . ?
N3 C3 1.4885(18) . ?
N3 B1 1.587(2) . ?
B1 H1B 1.079(16) . ?
C2 H2C 0.9800 . ?
C2 H2D 0.9800 . ?
C2 H2E 0.9800 . ?
C2 H2C 0.980(14) 7_575 ?
C2 H2D 0.980(10) 7_575 ?
C2 H2E 0.98(2) 7_575 ?
C3 H3A 0.9800 . ?
C3 H3B 0.9800 . ?
C3 H3C 0.9800 . ?
C3 H3A 0.98(3) 7_575 ?
C3 H3B 0.980(10) 7_575 ?
C3 H3C 0.980(19) 7_575 ?
C4 H4A 0.9800 . ?
C4 H4B 0.9800 . ?
C4 H4C 0.9800 . ?

loop_
_geom_angle_atom_site_label_1
_geom_angle_atom_site_label_2
_geom_angle_atom_site_label_3
_geom_angle
_geom_angle_site_symmetry_1
_geom_angle_site_symmetry_3
_geom_angle_publ_flag
F6 P1 F2 90.5(6) . . ?
F6 P1 F5 176.6(4) . . ?
F2 P1 F5 88.3(3) . . ?
F6 P1 F1 90.7(3) . . ?
F2 P1 F1 90.9(3) . . ?
F5 P1 F1 92.5(4) . . ?
F6 P1 F3 90.14(18) . . ?
F2 P1 F3 179.3(7) . . ?
F5 P1 F3 91.0(6) . . ?
F1 P1 F3 89.0(4) . . ?
F6 P1 F4 89.4(4) . . ?
F2 P1 F4 90.0(4) . . ?
F5 P1 F4 87.4(3) . . ?
F1 P1 F4 179.1(6) . . ?
F3 P1 F4 90.1(3) . . ?
F6B P1B F3B 91.2(6) . . ?
F6B P1B F5B 176.9(8) . . ?
F3B P1B F5B 91.8(7) . . ?
F6B P1B F2B 89.6(7) . . ?
F3B P1B F2B 178.6(9) . . ?
F5B P1B F2B 87.5(6) . . ?
F6B P1B F4B 89.8(7) . . ?
F3B P1B F4B 92.1(6) . . ?
F5B P1B F4B 89.2(7) . . ?
F2B P1B F4B 89.0(6) . . ?
F6B P1B F1B 92.5(7) . . ?
F3B P1B F1B 91.1(7) . . ?
F5B P1B F1B 88.3(7) . . ?
F2B P1B F1B 87.7(6) . . ?
F4B P1B F1B 176.0(8) . . ?
C1 O1 B1 122.46(11) . . ?
C1 N1 C2 123.25(14) . . ?
C1 N1 H1 117.0(16) . . ?
C2 N1 H1 119.7(16) . . ?
C1 N2 H2A 113.3(18) . . ?
C1 N2 H2B 122(2) . . ?
H2A N2 H2B 125(3) . . ?
C4 N3 C4 108.32(13) 7_575 . ?
C4 N3 C3 108.62(8) 7_575 . ?
C4 N3 C3 108.62(8) . . ?
C4 N3 B1 111.79(8) 7_575 . ?
C4 N3 B1 111.79(8) . . ?
C3 N3 B1 107.60(11) . . ?
O1 C1 N1 117.54(13) . . ?
O1 C1 N2 121.94(14) . . ?
N1 C1 N2 120.52(14) . . ?
O1 B1 N3 104.13(11) . . ?
O1 B1 H1B 110.5(9) . . ?
N3 B1 H1B 108.7(9) . . ?
N1 C2 H2C 109.5 . . ?
N1 C2 H2D 109.5 . . ?
H2C C2 H2D 109.5 . . ?
N1 C2 H2E 109.5 . . ?
H2C C2 H2E 109.5 . . ?
H2D C2 H2E 109.5 . . ?
N1 C2 H2C 109.5(3) . 7_575 ?
H2C C2 H2C 127.9 . 7_575 ?
H2D C2 H2C 88.3 . 7_575 ?
H2E C2 H2C 23.3 . 7_575 ?
N1 C2 H2D 109.5(2) . 7_575 ?
H2C C2 H2D 88.3 . 7_575 ?
H2D C2 H2D 23.3 . 7_575 ?
H2E C2 H2D 127.9 . 7_575 ?
H2C C2 H2D 109.5 7_575 7_575 ?
N1 C2 H2E 109.5(5) . 7_575 ?
H2C C2 H2E 23.3 . 7_575 ?
H2D C2 H2E 127.9 . 7_575 ?
H2E C2 H2E 88.3 . 7_575 ?
H2C C2 H2E 109.5 7_575 7_575 ?
H2D C2 H2E 109.5 7_575 7_575 ?
N3 C3 H3A 109.5 . . ?
N3 C3 H3B 109.5 . . ?
H3A C3 H3B 109.5 . . ?
N3 C3 H3C 109.5 . . ?
H3A C3 H3C 109.5 . . ?
H3B C3 H3C 109.5 . . ?
N3 C3 H3A 109.5(6) . 7_575 ?
H3A C3 H3A 92.2 . 7_575 ?
H3B C3 H3A 125.0 . 7_575 ?
H3C C3 H3A 19.2 . 7_575 ?
N3 C3 H3B 109.5(2) . 7_575 ?
H3A C3 H3B 125.0 . 7_575 ?
H3B C3 H3B 19.2 . 7_575 ?
H3C C3 H3B 92.2 . 7_575 ?
H3A C3 H3B 109.5 7_575 7_575 ?
N3 C3 H3C 109.5(4) . 7_575 ?
H3A C3 H3C 19.2 . 7_575 ?
H3B C3 H3C 92.2 . 7_575 ?
H3C C3 H3C 125.0 . 7_575 ?
H3A C3 H3C 109.5 7_575 7_575 ?
H3B C3 H3C 109.5 7_575 7_575 ?
N3 C4 H4A 109.5 . . ?
N3 C4 H4B 109.5 . . ?
H4A C4 H4B 109.5 . . ?
N3 C4 H4C 109.5 . . ?
H4A C4 H4C 109.5 . . ?
H4B C4 H4C 109.5 . . ?

loop_
_geom_torsion_atom_site_label_1
_geom_torsion_atom_site_label_2
_geom_torsion_atom_site_label_3
_geom_torsion_atom_site_label_4
_geom_torsion
_geom_torsion_site_symmetry_1
_geom_torsion_site_symmetry_2
_geom_torsion_site_symmetry_3
_geom_torsion_site_symmetry_4
_geom_torsion_publ_flag
B1 O1 C1 N1 180.000(0) . . . . ?
B1 O1 C1 N2 0.000(0) . . . . ?
C2 N1 C1 O1 0.000(0) . . . . ?
C2 N1 C1 N2 180.000(0) . . . . ?
C1 O1 B1 N3 180.000(0) . . . . ?
C4 N3 B1 O1 -60.81(8) 7_575 . . . ?
C4 N3 B1 O1 60.81(8) . . . . ?
C3 N3 B1 O1 180.000(0) . . . . ?

loop_
_geom_hbond_atom_site_label_D
_geom_hbond_atom_site_label_H
_geom_hbond_atom_site_label_A
_geom_hbond_distance_DH
_geom_hbond_distance_HA
_geom_hbond_distance_DA
_geom_hbond_angle_DHA
_geom_hbond_site_symmetry_A
_geom_hbond_publ_flag
N1 H1 F4^a 0.80(2) 2.38(2) 3.101(4) 151(2) 6_556 yes
N1 H1 F4^a 0.80(2) 2.38(2) 3.101(4) 151(2) 4_465 yes
N1 H1 F5^a 0.80(2) 2.51(2) 3.215(5) 147.8(9) 6_556 yes
N1 H1 F5^a 0.80(2) 2.51(2) 3.215(5) 147.8(9) 4_465 yes
N1 H1 F2B^b 0.80(2) 2.41(3) 3.089(9) 144(2) 6_556 yes
N1 H1 F2B^b 0.80(2) 2.41(3) 3.089(9) 144(2) 4_465 yes
N1 H1 F4B^b 0.80(2) 2.35(3) 3.081(13) 153.4(17) 6_556 yes
N1 H1 F4B^b 0.80(2) 2.35(3) 3.081(13) 153.4(17) 4_465 yes
N2 H2A F4^a 0.85(3) 2.20(3) 3.020(4) 160(2) 6_556 yes
N2 H2A F4^a 0.85(3) 2.20(3) 3.020(4) 160(2) 4_465 yes
N2 H2A F4B^b 0.85(3) 2.42(3) 3.199(11) 151(2) 6_556 yes
N2 H2A F4B^b 0.85(3) 2.42(3) 3.199(11) 151(2) 4_465 yes
N2 H2B F1^a 0.78(3) 2.27(3) 2.978(4) 152(3) . yes
N2 H2B F1^a 0.78(3) 2.27(3) 2.978(4) 152(3) 7_575 yes
N2 H2B F1B^b 0.78(3) 2.26(3) 2.898(11) 140(2) . yes
N2 H2B F1B^b 0.78(3) 2.26(3) 2.898(11) 140(2) 7_575 yes
C2 H2C F6B^b 0.98 2.43 3.409(8) 177.7 5_666 yes
C2 H2E F6B^b 0.98 2.53 3.409(8) 148.7 3_656 yes
C3 H3A F5B^b 0.98 2.21 3.089(8) 148.1 8_756 yes
C3 H3B F3^a 0.98 2.52 3.488(6) 168.4 4_466 yes
C3 H3B F3B^b 0.98 2.36 3.261(10) 152.2 6_557 yes
C3 H3B F3B^b 0.98 2.28 3.261(10) 179.2 4_466 yes
C3 H3C F5^a 0.98 2.51 3.493(6) 177.7 2_675 yes
C3 H3C F5B^b 0.98 2.12 3.089(8) 171.2 2_675 yes
C4 H4A F2^a 0.98 2.47 3.105(5) 122.3 5_666 yes
C4 H4A F5^a 0.98 2.44 3.124(4) 126.8 3_646 yes
C4 H4C F4^a 0.98 2.52 3.478(4) 165.3 2_665 yes
C4 H4C F4B^b 0.98 2.39 3.333(11) 160.7 2_665 yes

_refine_diff_density_max         0.292
_refine_diff_density_min         -0.311
_refine_diff_density_rms         0.058

_shelx_res_file                  
;
TITL MC4_83_0m_a.res in Pnma
    MC4_83_0m.res
    created by SHELXL-2019/3 at 17:31:56 on 16-May-2025
REM Old TITL MC4_83_0m in Pnma
REM SHELXT solution in Pnma
REM R1 0.333,  Rweak 0.019,  Alpha 0.040,  Orientation as input
REM Formula found by SHELXT:  C16 N
CELL  0.71073  11.7816   8.5561  13.0621   90.000   90.000   90.000
ZERR    4.000   0.0009   0.0006   0.0009    0.000    0.000    0.000
LATT  1
SYMM 1/2-X, -Y, 1/2+Z
SYMM -X, 1/2+Y, -Z
SYMM 1/2+X, 1/2-Y, 1/2-Z
SFAC C H B N O P F
UNIT 20 68 4 12 4 4 24
SADI P1 F1 P1 F2 P1 F3 P1 F4 P1 F5 P1 F6 =
 P1B F1B P1B F2B P1B F3B P1B F4B P1B F5B P1B F6B
SADI F1 F2 F1 F3 F2 F4 F3 F4 F5 F1 F5 F2 F5 F3 F5 F4 F6 F1 F6 F2 F6 F3 F6 F4 =
 F1B F2B F1B F3B F2B F4B F3B F4B F5B F1B F5B F2B F5B F3B F5B F4B F6B F1B =
 F6B F2B F6B F3B F6B F4B
TEMP -123.150
SIZE 0.45 0.34 0.11
ACTA
CONF

HTAB
EQIV $2 x-1/2, y, -z+1/2
EQIV $3 x-1/2, -y+3/2, -z+1/2
HTAB N1 F4_$2
HTAB N1 F4_$3
HTAB N1 F5_$2
HTAB N1 F5_$3
HTAB N1 F2B_$2
HTAB N1 F2B_$3
HTAB N1 F4B_$2
HTAB N1 F4B_$3
HTAB N2 F4_$2
HTAB N2 F4_$3
HTAB N2 F4B_$2
HTAB N2 F4B_$3
HTAB N2 F1
EQIV $1 x, -y+3/2, z
HTAB N2 F1_$1
HTAB N2 F1B
HTAB N2 F1B_$1
EQIV $4 -x+1, -y+1, -z+1
HTAB C2 F6B_$4
EQIV $5 x-1, y, z
EQIV $6 -x+1, y+1/2, -z+1
HTAB C2 F6B_$6
EQIV $7 -x+3/2, y-1/2, z+1/2
HTAB C3 F5B_$7
EQIV $8 x-1/2, -y+3/2, -z+3/2
HTAB C3 F3_$8
EQIV $9 x-1/2, y, -z+3/2
HTAB C3 F3B_$9
HTAB C3 F3B_$8
EQIV $10 -x+3/2, -y+2, z+1/2
HTAB C3 F5_$10
HTAB C3 F5B_$10
HTAB C4 F2_$4
EQIV $11 -x+1, y-1/2, -z+1
HTAB C4 F5_$11
EQIV $12 -x+3/2, -y+1, z+1/2
HTAB C4 F4_$12
HTAB C4 F4B_$12

L.S. 10
BOND $H
LIST 4
FMAP 2
PLAN 20
SIMU 0.01 P1 > F6B
REM DAMP 200
WGHT    0.062800    0.214700
FVAR       0.40116   0.76643
PART -1 20.5
P1    6    0.858228    0.756492    0.385694    20.50000    0.02474    0.03674 =
         0.02430   -0.00229   -0.00162   -0.00321
F1    7    0.768042    0.790432    0.473558    20.50000    0.03276    0.09482 =
         0.04934   -0.02154    0.01443   -0.00640
F2    7    0.773730    0.640502    0.331767    20.50000    0.05960    0.11021 =
         0.08424   -0.05233    0.00528   -0.04766
F3    7    0.943003    0.875618    0.439660    20.50000    0.03014    0.03733 =
         0.05251   -0.00733   -0.00974   -0.00949
F4    7    0.951137    0.724175    0.297255    20.50000    0.04671    0.04983 =
         0.03034   -0.00205    0.00888    0.00852
F5    7    0.809332    0.891780    0.315018    20.50000    0.06593    0.06863 =
         0.05890    0.00149   -0.02491    0.03469
F6    7    0.909816    0.618610    0.449679    20.50000    0.09710    0.04312 =
         0.05591    0.02059   -0.01237   -0.01034
PART -2 -20.5
P1B   6    0.844708    0.763058    0.378783   -20.50000    0.04215    0.05130 =
         0.03797   -0.00988    0.01312   -0.00443
F1B   7    0.755694    0.852592    0.450380   -20.50000    0.02965    0.06895 =
         0.06305   -0.03216    0.00521    0.00012
F2B   7    0.739895    0.711350    0.308802   -20.50000    0.05241    0.06775 =
         0.03694   -0.01919    0.01177   -0.03296
F3B   7    0.945366    0.817170    0.447767   -20.50000    0.03423    0.09297 =
         0.04509   -0.01042   -0.01150   -0.00136
F4B   7    0.928373    0.677096    0.300490   -20.50000    0.06235    0.05939 =
         0.05060   -0.00492    0.02780    0.02125
F5B   7    0.852868    0.915959    0.311109   -20.50000    0.05786    0.04657 =
         0.11881    0.02778   -0.00653   -0.02989
F6B   7    0.832872    0.609440    0.440327   -20.50000    0.10610    0.07971 =
         0.08879    0.05058    0.01528    0.00123
PART 0
O1    5    0.410345    0.750000    0.565749    10.50000    0.02602    0.06565 =
         0.02301    0.00000   -0.00147    0.00000
N1    4    0.328677    0.750000    0.412241    10.50000    0.02945    0.08415 =
         0.02241    0.00000   -0.00085    0.00000
REM AFIX 43
H1    2    0.336426    0.750000    0.351738    10.50000   -1.20000
REM AFIX 0
N2    4    0.523080    0.750000    0.423995    10.50000    0.02920    0.09107 =
         0.03012    0.00000    0.00506    0.00000
H2A   2    0.519853    0.750000    0.358605    10.50000   -1.50000
H2B   2    0.578779    0.750000    0.455677    10.50000   -1.50000
N3    4    0.455067    0.750000    0.748634    10.50000    0.02540    0.03431 =
         0.02614    0.00000   -0.00379    0.00000
C1    1    0.421907    0.750000    0.468192    10.50000    0.02809    0.05400 =
         0.02554    0.00000    0.00091    0.00000
B1    3    0.510804    0.750000    0.637987    10.50000    0.02516    0.06592 =
         0.02627    0.00000   -0.00149    0.00000
H1B   2    0.559761    0.855658    0.629005    11.00000   -1.50000
C2    1    0.215340    0.750000    0.455865    10.50000    0.02584    0.08255 =
         0.03577    0.00000   -0.00271    0.00000
AFIX 137
H2C   2    0.199171    0.647097    0.485408    10.50000   -1.50000
H2D   2    0.159769    0.773094    0.402126    10.50000   -1.50000
H2E   2    0.210573    0.829809    0.509507    10.50000   -1.50000
AFIX   0
C3    1    0.548908    0.750000    0.824928    10.50000    0.03365    0.08485 =
         0.02950    0.00000   -0.01001    0.00000
AFIX 137
H3A   2    0.603369    0.667476    0.807784    10.50000   -1.50000
H3B   2    0.517820    0.730943    0.893389    10.50000   -1.50000
H3C   2    0.587320    0.851581    0.823844    10.50000   -1.50000
AFIX   0
C4    1    0.383802    0.609410    0.765756    11.00000    0.05202    0.04132 =
         0.04668    0.00678   -0.00145   -0.01092
AFIX 137
H4A   2    0.323876    0.605161    0.713799    11.00000   -1.50000
H4B   2    0.349390    0.614749    0.833971    11.00000   -1.50000
H4C   2    0.431076    0.515472    0.760807    11.00000   -1.50000

REM #####

REM <hkl>
REM MC4_83_0m.hkl
REM </hkl>
AFIX   0
HKLF 4


REM  MC4_83_0m_a.res in Pnma
REM wR2 = 0.1168, GooF = S = 1.028, Restrained GooF = 1.167 for all data
REM R1 = 0.0397 for 2066 Fo > 4sig(Fo) and 0.0541 for all 2641 data
REM 197 parameters refined using 564 restraints

END

WGHT      0.0628      0.2147

REM Instructions for potential hydrogen bonds
HTAB N1 F4_$2
HTAB N1 F4_$3
HTAB N1 F5_$2
HTAB N1 F5_$3
HTAB N1 F2B_$2
HTAB N1 F2B_$3
HTAB N1 F4B_$2
HTAB N1 F4B_$3
HTAB N1 F5B_$2
HTAB N1 F5B_$3
HTAB N2 F4_$2
HTAB N2 F4_$3
HTAB N2 F4B_$2
HTAB N2 F4B_$3
HTAB N2 F1
HTAB N2 F1_$1
HTAB N2 F1B
HTAB N2 F1B_$1
HTAB C2 F6B_$4
HTAB C2 F3B_$5
HTAB C2 F6B_$6
HTAB C3 F5_$7
HTAB C3 F5B_$7
HTAB C3 F3_$8
HTAB C3 F6_$9
HTAB C3 F3B_$9
HTAB C3 F3B_$8
HTAB C3 F5_$10
HTAB C3 F5B_$10
HTAB C4 F2_$4
HTAB C4 F5_$11
HTAB C4 F4_$12
HTAB C4 F4B_$12

REM Highest difference peak  0.292,  deepest hole -0.311,  1-sigma level  0.058
Q1    1   0.4796  0.7500  0.6956  10.50000  0.05    0.29
Q2    1   0.9061  0.6025  0.3881  11.00000  0.05    0.28
Q3    1   0.8414  0.9222  0.3709  11.00000  0.05    0.26
Q4    1   0.7790  0.5786  0.4033  11.00000  0.05    0.21
Q5    1   0.4609  0.7500  0.5918  10.50000  0.05    0.18
Q6    1   0.3612  0.5778  0.7213  11.00000  0.05    0.18
Q7    1   0.5563  0.9324  0.6487  11.00000  0.05    0.18
Q8    1   0.4943  0.7500  0.7881  10.50000  0.05    0.17
Q9    1   0.5786  0.7698  0.6240  11.00000  0.05    0.17
Q10   1   0.3722  0.7500  0.4370  10.50000  0.05    0.16
Q11   1   0.4036  0.5271  0.7092  11.00000  0.05    0.15
Q12   1   0.3780  0.7500  0.5779  10.50000  0.05    0.14
Q13   1   0.8415  0.9101  0.2881  11.00000  0.05    0.14
Q14   1   0.5812  0.8841  0.8016  11.00000  0.05    0.14
Q15   1   0.4151  0.7500  0.5198  10.50000  0.05    0.13
Q16   1   0.6198  0.7500  0.8010  10.50000  0.05    0.13
Q17   1   0.5910  0.8899  0.6173  11.00000  0.05    0.13
Q18   1   0.4699  0.7500  0.4474  10.50000  0.05    0.13
Q19   1   0.9017  0.7500  0.3328  10.50000  0.05    0.13
Q20   1   0.5217  0.9608  0.5323  11.00000  0.05    0.13
;
_shelx_res_checksum              52482
####################################################################### 
# 
# This file contains crystal structure data downloaded from the 
# Cambridge Structural Database (CSD) hosted by the Cambridge 
# Crystallographic Data Centre (CCDC).
# 
# Full information about CCDC data access policies and citation 
# guidelines are available at http://www.ccdc.cam.ac.uk/access/V1 
# 
# Audit and citation data items may have been added by the CCDC. 
# Please retain this information to preserve the provenance of 
# this file and to allow appropriate attribution of the data. 
# 
#######################################################################

data_8-I
_database_code_depnum_ccdc_archive 'CCDC 2472958'
loop_
_audit_author_name
_audit_author_address
'Matthias Zeller'
;Department of Chemistry, Purdue University
United States of America
;
_audit_update_record             
;
2025-07-15 deposited with the CCDC.	2025-10-09 downloaded from the CCDC.
;

_audit_creation_method           SHELXL-2019/3
_shelx_SHELXL_version_number     2019/3
_chemical_name_systematic        ?
_chemical_name_common            ?
_chemical_melting_point          ?
_chemical_formula_moiety         'C7 H21 B N3 O, I'
_chemical_formula_sum            'C7 H21 B I N3 O'
_chemical_formula_weight         300.98

loop_
_atom_type_symbol
_atom_type_description
_atom_type_scat_dispersion_real
_atom_type_scat_dispersion_imag
_atom_type_scat_source
C C 0.0033 0.0016 'International Tables Vol C Tables 4.2.6.8 and 6.1.1.4'
H H 0.0000 0.0000 'International Tables Vol C Tables 4.2.6.8 and 6.1.1.4'
B B 0.0013 0.0007 'International Tables Vol C Tables 4.2.6.8 and 6.1.1.4'
N N 0.0061 0.0033 'International Tables Vol C Tables 4.2.6.8 and 6.1.1.4'
O O 0.0106 0.0060 'International Tables Vol C Tables 4.2.6.8 and 6.1.1.4'
I I -0.4742 1.8119 'International Tables Vol C Tables 4.2.6.8 and 6.1.1.4'

_space_group_crystal_system      monoclinic
_space_group_IT_number           14
_space_group_name_H-M_alt        'P 21/n'
_space_group_name_Hall           '-P 2yn'

_shelx_space_group_comment       
;
The symmetry employed for this shelxl refinement is uniquely defined
by the following loop, which should always be used as a source of
symmetry information in preference to the above space-group names.
They are only intended as comments.
;

loop_
_space_group_symop_operation_xyz
'x, y, z'
'-x+1/2, y+1/2, -z+1/2'
'-x, -y, -z'
'x-1/2, -y-1/2, z-1/2'

_cell_length_a                   6.8276(3)
_cell_length_b                   18.2829(8)
_cell_length_c                   10.3532(4)
_cell_angle_alpha                90
_cell_angle_beta                 93.525(2)
_cell_angle_gamma                90
_cell_volume                     1289.93(9)
_cell_formula_units_Z            4
_cell_measurement_temperature    150(2)
_cell_measurement_reflns_used    9873
_cell_measurement_theta_min      3.1904
_cell_measurement_theta_max      33.1918

_exptl_crystal_description       block
_exptl_crystal_colour            colourless
_exptl_crystal_density_meas      ?
_exptl_crystal_density_method    ?
_exptl_crystal_density_diffrn    1.550
_exptl_crystal_F_000             600
_exptl_transmission_factor_min   ?
_exptl_transmission_factor_max   ?
_exptl_crystal_size_max          0.489
_exptl_crystal_size_mid          0.366
_exptl_crystal_size_min          0.041
_exptl_absorpt_coefficient_mu    2.456
_shelx_estimated_absorpt_T_min   0.380
_shelx_estimated_absorpt_T_max   0.906
_exptl_absorpt_correction_type   multi-scan
_exptl_absorpt_correction_T_min  0.5383
_exptl_absorpt_correction_T_max  0.7465
_exptl_absorpt_process_details   
;
 SADABS 2016/2: Krause, L., Herbst-Irmer, R., Sheldrick G.M. & Stalke D.,
 J. Appl. Cryst. 48 (2015) 3-10
;
_exptl_absorpt_special_details   ?
_diffrn_ambient_temperature      150(2)
_diffrn_radiation_wavelength     0.71073
_diffrn_radiation_type           MoK\a
_diffrn_source                   'fine focus sealed tube X-ray source'
_diffrn_source_current           '30 mA'
_diffrn_source_voltage           '50 kV'
_diffrn_radiation_monochromator  'Triumph curved graphite crystal'
_diffrn_measurement_device       'three circle diffractometer'
_diffrn_measurement_device_type  'Bruker AXS D8 Quest'
_diffrn_detector_type            
'PhotonII charge-integrating pixel array (CPAD)'
_diffrn_measurement_method       'omega and phi scans'
_diffrn_detector_area_resol_mean 7.4074
_diffrn_reflns_number            33128
_diffrn_reflns_av_unetI/netI     0.0206
_diffrn_reflns_av_R_equivalents  0.0365
_diffrn_reflns_limit_h_min       -9
_diffrn_reflns_limit_h_max       10
_diffrn_reflns_limit_k_min       -28
_diffrn_reflns_limit_k_max       28
_diffrn_reflns_limit_l_min       -15
_diffrn_reflns_limit_l_max       15
_diffrn_reflns_theta_min         2.975
_diffrn_reflns_theta_max         33.190
_diffrn_reflns_theta_full        25.242
_diffrn_measured_fraction_theta_max 0.999
_diffrn_measured_fraction_theta_full 0.999
_diffrn_reflns_Laue_measured_fraction_max 0.999
_diffrn_reflns_Laue_measured_fraction_full 0.999
_diffrn_reflns_point_group_measured_fraction_max 0.999
_diffrn_reflns_point_group_measured_fraction_full 0.999
_reflns_number_total             4937
_reflns_number_gt                4500
_reflns_threshold_expression     'I > 2\s(I)'
_reflns_Friedel_coverage         0.000
_reflns_Friedel_fraction_max     .
_reflns_Friedel_fraction_full    .

_reflns_special_details          
;
 Reflections were merged by SHELXL according to the crystal
 class for the calculation of statistics and refinement.
 
 _reflns_Friedel_fraction is defined as the number of unique
 Friedel pairs measured divided by the number that would be
 possible theoretically, ignoring centric projections and
 systematic absences.
;

_computing_data_collection       'Apex5 v2023.9-2 (Bruker, 2023)'
_computing_cell_refinement       'SAINT V8.40B (Bruker, 2020)'
_computing_data_reduction        'SAINT V8.40B (Bruker, 2020)'
_computing_structure_solution    'SHELXT (Sheldrick, 2015b)'
_computing_structure_refinement  
;  
SHELXL-2019/2 (Sheldrick, 2015a, 2019), 
SHELXLE Rev1613 (H\"ubschle et al., 2011)
;
_computing_molecular_graphics    ?
_computing_publication_material  ?
_refine_special_details          ?
_refine_ls_structure_factor_coef Fsqd
_refine_ls_matrix_type           full
_refine_ls_weighting_scheme      calc
_refine_ls_weighting_details     
'w=1/[\s^2^(Fo^2^)+(0.0059P)^2^+0.8794P] where P=(Fo^2^+2Fc^2^)/3'
_atom_sites_solution_primary     dual
_atom_sites_solution_secondary   difmap
_atom_sites_solution_hydrogens   mixed
_refine_ls_hydrogen_treatment    mixed
_refine_ls_extinction_method     none
_refine_ls_extinction_coef       .
_refine_ls_number_reflns         4937
_refine_ls_number_parameters     128
_refine_ls_number_restraints     0
_refine_ls_R_factor_all          0.0246
_refine_ls_R_factor_gt           0.0210
_refine_ls_wR_factor_ref         0.0471
_refine_ls_wR_factor_gt          0.0458
_refine_ls_goodness_of_fit_ref   1.165
_refine_ls_restrained_S_all      1.165
_refine_ls_shift/su_max          0.003
_refine_ls_shift/su_mean         0.000

loop_
_atom_site_label
_atom_site_type_symbol
_atom_site_fract_x
_atom_site_fract_y
_atom_site_fract_z
_atom_site_U_iso_or_equiv
_atom_site_adp_type
_atom_site_occupancy
_atom_site_site_symmetry_order
_atom_site_calc_flag
_atom_site_refinement_flags_posn
_atom_site_refinement_flags_adp
_atom_site_refinement_flags_occupancy
_atom_site_disorder_assembly
_atom_site_disorder_group
I1 I 0.15556(2) 0.68847(2) 0.08331(2) 0.02326(3) Uani 1 1 d . . . . .
O1 O 0.66511(15) 0.44701(6) 0.25925(11) 0.0224(2) Uani 1 1 d . . . . .
N1 N 0.4998(2) 0.55182(7) 0.20878(14) 0.0256(3) Uani 1 1 d . . . . .
H1 H 0.407(3) 0.5729(12) 0.170(2) 0.038 Uiso 1 1 d . U . . .
N2 N 0.36875(18) 0.44019(7) 0.14503(13) 0.0233(2) Uani 1 1 d . . . . .
N3 N 0.84560(17) 0.36264(6) 0.41063(12) 0.0185(2) Uani 1 1 d . . . . .
C1 C 0.5097(2) 0.47946(8) 0.20586(14) 0.0203(3) Uani 1 1 d . . . . .
C2 C 0.6491(3) 0.59755(9) 0.27626(19) 0.0336(4) Uani 1 1 d . . . . .
H2A H 0.770826 0.595252 0.230919 0.050 Uiso 1 1 calc R U . . .
H2B H 0.673808 0.579778 0.365074 0.050 Uiso 1 1 calc R U . . .
H2C H 0.602817 0.648250 0.278001 0.050 Uiso 1 1 calc R U . . .
C3 C 0.2003(2) 0.47615(9) 0.07892(18) 0.0284(3) Uani 1 1 d . . . . .
H3A H 0.244086 0.505027 0.006361 0.043 Uiso 1 1 calc R U . . .
H3B H 0.137584 0.508444 0.139674 0.043 Uiso 1 1 calc R U . . .
H3C H 0.105875 0.439133 0.046322 0.043 Uiso 1 1 calc R U . . .
C4 C 0.3864(2) 0.36046(9) 0.13146(18) 0.0278(3) Uani 1 1 d . . . . .
H4A H 0.279442 0.342288 0.072568 0.042 Uiso 1 1 calc R U . . .
H4B H 0.378802 0.337309 0.216377 0.042 Uiso 1 1 calc R U . . .
H4C H 0.512645 0.348628 0.096375 0.042 Uiso 1 1 calc R U . . .
C5 C 0.8277(2) 0.30132(9) 0.31580(18) 0.0284(3) Uani 1 1 d . . . . .
H5A H 0.826050 0.320976 0.227674 0.043 Uiso 1 1 calc R U . . .
H5B H 0.705665 0.274514 0.327111 0.043 Uiso 1 1 calc R U . . .
H5C H 0.939682 0.268156 0.330255 0.043 Uiso 1 1 calc R U . . .
C6 C 0.8501(3) 0.33128(11) 0.54354(18) 0.0337(4) Uani 1 1 d . . . . .
H6A H 0.729808 0.303191 0.553920 0.051 Uiso 1 1 calc R U . . .
H6B H 0.859171 0.370986 0.607228 0.051 Uiso 1 1 calc R U . . .
H6C H 0.964173 0.299041 0.556945 0.051 Uiso 1 1 calc R U . . .
C7 C 1.0336(2) 0.40121(9) 0.39394(19) 0.0298(3) Uani 1 1 d . . . . .
H7A H 1.142325 0.366293 0.403922 0.045 Uiso 1 1 calc R U . . .
H7B H 1.051525 0.439732 0.459420 0.045 Uiso 1 1 calc R U . . .
H7C H 1.030961 0.423093 0.307435 0.045 Uiso 1 1 calc R U . . .
B1 B 0.6635(2) 0.41763(9) 0.39671(17) 0.0206(3) Uani 1 1 d . . . . .
H1A H 0.5251(17) 0.3887(4) 0.4115(3) 0.025 Uiso 1 1 calc R U . . .
H1B H 0.6811(3) 0.4624(6) 0.4677(9) 0.025 Uiso 1 1 calc R U . . .

loop_
_atom_site_aniso_label
_atom_site_aniso_U_11
_atom_site_aniso_U_22
_atom_site_aniso_U_33
_atom_site_aniso_U_23
_atom_site_aniso_U_13
_atom_site_aniso_U_12
I1 0.02095(5) 0.02175(5) 0.02663(5) -0.00093(4) -0.00204(3) 0.00184(3)
O1 0.0164(4) 0.0256(5) 0.0247(5) 0.0061(4) -0.0021(4) 0.0037(4)
N1 0.0230(6) 0.0199(6) 0.0327(7) 0.0044(5) -0.0081(5) 0.0015(4)
N2 0.0190(5) 0.0208(5) 0.0293(7) 0.0015(5) -0.0063(5) 0.0030(4)
N3 0.0168(5) 0.0182(5) 0.0202(6) 0.0020(4) -0.0010(4) 0.0009(4)
C1 0.0169(6) 0.0221(6) 0.0217(7) 0.0041(5) -0.0010(5) 0.0017(5)
C2 0.0318(8) 0.0242(7) 0.0431(10) 0.0046(7) -0.0112(7) -0.0050(6)
C3 0.0209(7) 0.0265(7) 0.0364(9) 0.0031(6) -0.0094(6) 0.0030(5)
C4 0.0251(7) 0.0223(7) 0.0353(9) -0.0039(6) -0.0045(6) 0.0035(5)
C5 0.0256(7) 0.0229(7) 0.0358(9) -0.0078(6) -0.0058(6) 0.0057(5)
C6 0.0386(9) 0.0368(9) 0.0256(8) 0.0118(7) 0.0006(7) 0.0095(7)
C7 0.0162(6) 0.0283(7) 0.0444(10) 0.0045(7) -0.0018(6) -0.0023(5)
B1 0.0187(6) 0.0209(7) 0.0221(7) 0.0016(5) 0.0006(5) 0.0041(5)

_geom_special_details            
;
 All esds (except the esd in the dihedral angle between two l.s. planes)
 are estimated using the full covariance matrix.  The cell esds are taken
 into account individually in the estimation of esds in distances, angles
 and torsion angles; correlations between esds in cell parameters are only
 used when they are defined by crystal symmetry.  An approximate (isotropic)
 treatment of cell esds is used for estimating esds involving l.s. planes.
;

loop_
_geom_bond_atom_site_label_1
_geom_bond_atom_site_label_2
_geom_bond_distance
_geom_bond_site_symmetry_2
_geom_bond_publ_flag
O1 C1 1.3080(16) . ?
O1 B1 1.522(2) . ?
N1 C1 1.3252(19) . ?
N1 C2 1.462(2) . ?
N1 H1 0.83(2) . ?
N2 C1 1.3281(19) . ?
N2 C3 1.4585(19) . ?
N2 C4 1.470(2) . ?
N3 C7 1.4837(19) . ?
N3 C6 1.489(2) . ?
N3 C5 1.490(2) . ?
N3 B1 1.5984(19) . ?
C2 H2A 0.9800 . ?
C2 H2B 0.9800 . ?
C2 H2C 0.9800 . ?
C3 H3A 0.9800 . ?
C3 H3B 0.9800 . ?
C3 H3C 0.9800 . ?
C4 H4A 0.9800 . ?
C4 H4B 0.9800 . ?
C4 H4C 0.9800 . ?
C5 H5A 0.9800 . ?
C5 H5B 0.9800 . ?
C5 H5C 0.9800 . ?
C6 H6A 0.9800 . ?
C6 H6B 0.9800 . ?
C6 H6C 0.9800 . ?
C7 H7A 0.9800 . ?
C7 H7B 0.9800 . ?
C7 H7C 0.9800 . ?
B1 H1A 1.102(14) . ?
B1 H1B 1.102(14) . ?

loop_
_geom_angle_atom_site_label_1
_geom_angle_atom_site_label_2
_geom_angle_atom_site_label_3
_geom_angle
_geom_angle_site_symmetry_1
_geom_angle_site_symmetry_3
_geom_angle_publ_flag
C1 O1 B1 120.20(12) . . ?
C1 N1 C2 123.13(13) . . ?
C1 N1 H1 119.6(16) . . ?
C2 N1 H1 117.3(16) . . ?
C1 N2 C3 120.44(13) . . ?
C1 N2 C4 121.33(12) . . ?
C3 N2 C4 117.97(13) . . ?
C7 N3 C6 108.78(13) . . ?
C7 N3 C5 108.49(13) . . ?
C6 N3 C5 108.38(13) . . ?
C7 N3 B1 111.35(12) . . ?
C6 N3 B1 107.28(12) . . ?
C5 N3 B1 112.45(11) . . ?
O1 C1 N1 118.97(13) . . ?
O1 C1 N2 120.04(13) . . ?
N1 C1 N2 120.93(13) . . ?
N1 C2 H2A 109.5 . . ?
N1 C2 H2B 109.5 . . ?
H2A C2 H2B 109.5 . . ?
N1 C2 H2C 109.5 . . ?
H2A C2 H2C 109.5 . . ?
H2B C2 H2C 109.5 . . ?
N2 C3 H3A 109.5 . . ?
N2 C3 H3B 109.5 . . ?
H3A C3 H3B 109.5 . . ?
N2 C3 H3C 109.5 . . ?
H3A C3 H3C 109.5 . . ?
H3B C3 H3C 109.5 . . ?
N2 C4 H4A 109.5 . . ?
N2 C4 H4B 109.5 . . ?
H4A C4 H4B 109.5 . . ?
N2 C4 H4C 109.5 . . ?
H4A C4 H4C 109.5 . . ?
H4B C4 H4C 109.5 . . ?
N3 C5 H5A 109.5 . . ?
N3 C5 H5B 109.5 . . ?
H5A C5 H5B 109.5 . . ?
N3 C5 H5C 109.5 . . ?
H5A C5 H5C 109.5 . . ?
H5B C5 H5C 109.5 . . ?
N3 C6 H6A 109.5 . . ?
N3 C6 H6B 109.5 . . ?
H6A C6 H6B 109.5 . . ?
N3 C6 H6C 109.5 . . ?
H6A C6 H6C 109.5 . . ?
H6B C6 H6C 109.5 . . ?
N3 C7 H7A 109.5 . . ?
N3 C7 H7B 109.5 . . ?
H7A C7 H7B 109.5 . . ?
N3 C7 H7C 109.5 . . ?
H7A C7 H7C 109.5 . . ?
H7B C7 H7C 109.5 . . ?
O1 B1 N3 104.84(11) . . ?
O1 B1 H1A 110.8 . . ?
N3 B1 H1A 110.8 . . ?
O1 B1 H1B 110.8 . . ?
N3 B1 H1B 110.8 . . ?
H1A B1 H1B 108.9 . . ?

loop_
_geom_torsion_atom_site_label_1
_geom_torsion_atom_site_label_2
_geom_torsion_atom_site_label_3
_geom_torsion_atom_site_label_4
_geom_torsion
_geom_torsion_site_symmetry_1
_geom_torsion_site_symmetry_2
_geom_torsion_site_symmetry_3
_geom_torsion_site_symmetry_4
_geom_torsion_publ_flag
B1 O1 C1 N1 96.39(17) . . . . ?
B1 O1 C1 N2 -86.48(18) . . . . ?
C2 N1 C1 O1 -4.0(2) . . . . ?
C2 N1 C1 N2 178.87(16) . . . . ?
C3 N2 C1 O1 -176.52(14) . . . . ?
C4 N2 C1 O1 -2.5(2) . . . . ?
C3 N2 C1 N1 0.6(2) . . . . ?
C4 N2 C1 N1 174.59(15) . . . . ?
C1 O1 B1 N3 163.41(12) . . . . ?
C7 N3 B1 O1 61.76(15) . . . . ?
C6 N3 B1 O1 -179.32(12) . . . . ?
C5 N3 B1 O1 -60.25(15) . . . . ?

loop_
_geom_hbond_atom_site_label_D
_geom_hbond_atom_site_label_H
_geom_hbond_atom_site_label_A
_geom_hbond_distance_DH
_geom_hbond_distance_HA
_geom_hbond_distance_DA
_geom_hbond_angle_DHA
_geom_hbond_site_symmetry_A
_geom_hbond_publ_flag
N1 H1 I1 0.83(2) 2.83(2) 3.6165(13) 159(2) . yes
C3 H3C I1 0.98 3.18 4.1569(17) 172.3 3_565 yes
C4 H4C I1 0.98 3.09 4.0472(18) 164.7 3_665 yes
C5 H5A I1 0.98 3.23 4.1448(19) 155.3 3_665 yes
C5 H5B I1 0.98 3.11 4.0816(18) 169.4 2_545 yes
C5 H5C I1 0.98 3.20 4.1643(16) 167.4 2_645 yes

_refine_diff_density_max         0.457
_refine_diff_density_min         -0.643
_refine_diff_density_rms         0.071

_shelx_res_file                  
;
TITL NWI_5_0m_a.res in P2(1)/n
    NWI_5_0m.res
    created by SHELXL-2019/3 at 15:33:48 on 14-Jul-2024
REM Old TITL NWI_5_0m in P2(1)/n
REM SHELXT solution in P2(1)/n
REM R1 0.063,  Rweak 0.003,  Alpha 0.037,  Orientation as input
REM Formula found by SHELXT:  C11 N I
CELL  0.71073   6.8276  18.2829  10.3532   90.000   93.525   90.000
ZERR    4.000   0.0003   0.0008   0.0004    0.000    0.002    0.000
LATT  1
SYMM 1/2-X, 1/2+Y, 1/2-Z
SFAC C H B N O I
UNIT 28 84 4 12 4 4
TEMP -123.150
SIZE 0.041 0.366 0.489
L.S. 10
BOND $H
ACTA
CONF
HTAB
HTAB N1 I1
EQIV $1 -x, -y+1, -z
HTAB C3 I1_$1
EQIV $2 -x+1, -y+1, -z
HTAB C4 I1_$2
HTAB C5 I1_$2
EQIV $3 -x+1/2, y-1/2, -z+1/2
HTAB C5 I1_$3
EQIV $4 -x+3/2, y-1/2, -z+1/2
HTAB C5 I1_$4
LIST 4
FMAP 2
PLAN 20
WGHT    0.005900    0.879400
FVAR       0.39931
I1    6    0.155564    0.688471    0.083306    11.00000    0.02095    0.02175 =
         0.02663   -0.00093   -0.00204    0.00184
O1    5    0.665115    0.447011    0.259253    11.00000    0.01642    0.02562 =
         0.02472    0.00613   -0.00206    0.00372
N1    4    0.499831    0.551819    0.208778    11.00000    0.02304    0.01986 =
         0.03269    0.00436   -0.00810    0.00152
H1    2    0.406813    0.572913    0.170013    11.00000   -1.50000
N2    4    0.368747    0.440192    0.145029    11.00000    0.01899    0.02080 =
         0.02925    0.00152   -0.00634    0.00296
N3    4    0.845599    0.362644    0.410634    11.00000    0.01678    0.01817 =
         0.02020    0.00202   -0.00102    0.00094
C1    1    0.509734    0.479455    0.205856    11.00000    0.01688    0.02214 =
         0.02171    0.00407   -0.00099    0.00167
C2    1    0.649132    0.597546    0.276258    11.00000    0.03177    0.02421 =
         0.04309    0.00463   -0.01116   -0.00504
AFIX 137
H2A   2    0.770826    0.595252    0.230919    11.00000   -1.50000
H2B   2    0.673808    0.579778    0.365074    11.00000   -1.50000
H2C   2    0.602817    0.648250    0.278001    11.00000   -1.50000
AFIX   0
C3    1    0.200254    0.476148    0.078925    11.00000    0.02093    0.02647 =
         0.03638    0.00314   -0.00940    0.00299
AFIX 137
H3A   2    0.244086    0.505027    0.006361    11.00000   -1.50000
H3B   2    0.137584    0.508444    0.139674    11.00000   -1.50000
H3C   2    0.105875    0.439133    0.046322    11.00000   -1.50000
AFIX   0
C4    1    0.386379    0.360458    0.131456    11.00000    0.02511    0.02225 =
         0.03527   -0.00393   -0.00446    0.00346
AFIX 137
H4A   2    0.279442    0.342288    0.072568    11.00000   -1.50000
H4B   2    0.378802    0.337309    0.216377    11.00000   -1.50000
H4C   2    0.512645    0.348628    0.096375    11.00000   -1.50000
AFIX   0
C5    1    0.827718    0.301323    0.315800    11.00000    0.02556    0.02293 =
         0.03583   -0.00780   -0.00577    0.00568
AFIX 137
H5A   2    0.826050    0.320976    0.227674    11.00000   -1.50000
H5B   2    0.705665    0.274514    0.327111    11.00000   -1.50000
H5C   2    0.939682    0.268156    0.330255    11.00000   -1.50000
AFIX   0
C6    1    0.850070    0.331284    0.543545    11.00000    0.03856    0.03676 =
         0.02556    0.01182    0.00057    0.00951
AFIX 137
H6A   2    0.729808    0.303191    0.553920    11.00000   -1.50000
H6B   2    0.859171    0.370986    0.607228    11.00000   -1.50000
H6C   2    0.964173    0.299041    0.556945    11.00000   -1.50000
AFIX   0
C7    1    1.033554    0.401214    0.393936    11.00000    0.01623    0.02827 =
         0.04437    0.00448   -0.00177   -0.00229
AFIX 137
H7A   2    1.142325    0.366293    0.403922    11.00000   -1.50000
H7B   2    1.051525    0.439732    0.459420    11.00000   -1.50000
H7C   2    1.030961    0.423093    0.307435    11.00000   -1.50000
AFIX   0
B1    3    0.663508    0.417626    0.396707    11.00000    0.01874    0.02093 =
         0.02211    0.00162    0.00065    0.00414
AFIX  24
H1A   2    0.525085    0.388710    0.411481    11.00000   -1.20000
H1B   2    0.681099    0.462399    0.467701    11.00000   -1.20000
AFIX   0
HKLF 4


REM  NWI_5_0m_a.res in P2(1)/n
REM wR2 = 0.0471, GooF = S = 1.165, Restrained GooF = 1.165 for all data
REM R1 = 0.0210 for 4500 Fo > 4sig(Fo) and 0.0246 for all 4937 data
REM 128 parameters refined using 0 restraints

END

WGHT      0.0059      0.8795

REM Instructions for potential hydrogen bonds
HTAB N1 I1
HTAB C3 I1_$1
HTAB C4 I1_$2
HTAB C5 I1_$2
HTAB C5 I1_$3
HTAB C5 I1_$4

REM Highest difference peak  0.457,  deepest hole -0.643,  1-sigma level  0.071
Q1    1   1.2166  0.3220  0.5827  11.00000  0.05    0.46
Q2    1   0.4398  0.3114  0.2957  11.00000  0.05    0.44
Q3    1   0.4218  0.4623  0.1814  11.00000  0.05    0.43
Q4    1   0.5252  0.3114  0.2151  11.00000  0.05    0.40
Q5    1   0.7616  0.3840  0.3997  11.00000  0.05    0.39
Q6    1   0.2280  0.6397  0.1199  11.00000  0.05    0.38
Q7    1   0.0195  0.6861  0.0832  11.00000  0.05    0.38
Q8    1   0.5030  0.5154  0.1925  11.00000  0.05    0.36
Q9    1   0.1008  0.6879  0.1820  11.00000  0.05    0.34
Q10   1   0.8522  0.3383  0.3727  11.00000  0.05    0.32
Q11   1   0.2431  0.6854  0.0930  11.00000  0.05    0.32
Q12   1   0.8495  0.3489  0.4721  11.00000  0.05    0.31
Q13   1   0.1361  0.7150  0.0359  11.00000  0.05    0.30
Q14   1   0.3796  0.4122  0.1431  11.00000  0.05    0.29
Q15   1   0.9261  0.3787  0.4072  11.00000  0.05    0.28
Q16   1   0.7602  0.5759  0.2856  11.00000  0.05    0.28
Q17   1   1.1242  0.3148  0.5374  11.00000  0.05    0.28
Q18   1   0.2065  0.7317  0.1281  11.00000  0.05    0.27
Q19   1   0.0647  0.6400  0.0392  11.00000  0.05    0.27
Q20   1   0.0962  0.4212 -0.0416  11.00000  0.05    0.27
;
_shelx_res_checksum              88984
####################################################################### 
# 
# This file contains crystal structure data downloaded from the 
# Cambridge Structural Database (CSD) hosted by the Cambridge 
# Crystallographic Data Centre (CCDC).
# 
# Full information about CCDC data access policies and citation 
# guidelines are available at http://www.ccdc.cam.ac.uk/access/V1 
# 
# Audit and citation data items may have been added by the CCDC. 
# Please retain this information to preserve the provenance of 
# this file and to allow appropriate attribution of the data. 
# 
#######################################################################

data_3-NTF2
_database_code_depnum_ccdc_archive 'CCDC 2472954'
loop_
_audit_author_name
_audit_author_address
'Matthias Zeller'
;Department of Chemistry, Purdue University
United States of America
;
_audit_update_record             
;
2025-07-15 deposited with the CCDC.	2025-10-09 downloaded from the CCDC.
;

_audit_creation_method           SHELXL-2019/3
_shelx_SHELXL_version_number     2019/3
_chemical_name_systematic        ?
_chemical_name_common            ?
_chemical_melting_point          ?
_chemical_formula_moiety         'C2 F6 N O4 S2, C7 H21 B N3 O'
_chemical_formula_sum            'C9 H21 B F6 N4 O5 S2'
_chemical_formula_weight         454.23

loop_
_atom_type_symbol
_atom_type_description
_atom_type_scat_dispersion_real
_atom_type_scat_dispersion_imag
_atom_type_scat_source
C C 0.0033 0.0016 'International Tables Vol C Tables 4.2.6.8 and 6.1.1.4'
H H 0.0000 0.0000 'International Tables Vol C Tables 4.2.6.8 and 6.1.1.4'
B B 0.0013 0.0007 'International Tables Vol C Tables 4.2.6.8 and 6.1.1.4'
N N 0.0061 0.0033 'International Tables Vol C Tables 4.2.6.8 and 6.1.1.4'
O O 0.0106 0.0060 'International Tables Vol C Tables 4.2.6.8 and 6.1.1.4'
F F 0.0171 0.0103 'International Tables Vol C Tables 4.2.6.8 and 6.1.1.4'
S S 0.1246 0.1234 'International Tables Vol C Tables 4.2.6.8 and 6.1.1.4'

_space_group_crystal_system      monoclinic
_space_group_IT_number           14
_space_group_name_H-M_alt        'P 21/c'
_space_group_name_Hall           '-P 2ybc'

_shelx_space_group_comment       
;
The symmetry employed for this shelxl refinement is uniquely defined
by the following loop, which should always be used as a source of
symmetry information in preference to the above space-group names.
They are only intended as comments.
;

loop_
_space_group_symop_operation_xyz
'x, y, z'
'-x, y+1/2, -z+1/2'
'-x, -y, -z'
'x, -y-1/2, z-1/2'

_cell_length_a                   8.9317(4)
_cell_length_b                   22.3717(10)
_cell_length_c                   9.8210(4)
_cell_angle_alpha                90
_cell_angle_beta                 90.539(2)
_cell_angle_gamma                90
_cell_volume                     1962.32(15)
_cell_formula_units_Z            4
_cell_measurement_temperature    150(2)
_cell_measurement_reflns_used    9205
_cell_measurement_theta_min      2.2804
_cell_measurement_theta_max      33.0916

_exptl_crystal_description       prism
_exptl_crystal_colour            colourless
_exptl_crystal_density_meas      ?
_exptl_crystal_density_method    ?
_exptl_crystal_density_diffrn    1.537
_exptl_crystal_F_000             936
_exptl_transmission_factor_min   ?
_exptl_transmission_factor_max   ?
_exptl_crystal_size_max          0.449
_exptl_crystal_size_mid          0.357
_exptl_crystal_size_min          0.179
_exptl_absorpt_coefficient_mu    0.354
_shelx_estimated_absorpt_T_min   0.857
_shelx_estimated_absorpt_T_max   0.939
_exptl_absorpt_correction_type   multi-scan
_exptl_absorpt_correction_T_min  0.6882
_exptl_absorpt_correction_T_max  0.7465
_exptl_absorpt_process_details   
;
 SADABS 2016/2: Krause, L., Herbst-Irmer, R., Sheldrick G.M. & Stalke D.,
 J. Appl. Cryst. 48 (2015) 3-10
;
_exptl_absorpt_special_details   ?
_diffrn_ambient_temperature      150(2)
_diffrn_radiation_wavelength     0.71073
_diffrn_radiation_type           MoK\a
_diffrn_source                   'fine focus sealed tube X-ray source'
_diffrn_source_current           '30 mA'
_diffrn_source_voltage           '50 kV'
_diffrn_radiation_monochromator  'Triumph curved graphite crystal'
_diffrn_measurement_device       'three circle diffractometer'
_diffrn_measurement_device_type  'Bruker AXS D8 Quest'
_diffrn_detector_type            
'PhotonII charge-integrating pixel array (CPAD)'
_diffrn_measurement_method       'omega and phi scans'
_diffrn_detector_area_resol_mean 7.4074
_diffrn_reflns_number            33733
_diffrn_reflns_av_unetI/netI     0.0303
_diffrn_reflns_av_R_equivalents  0.0326
_diffrn_reflns_limit_h_min       -13
_diffrn_reflns_limit_h_max       13
_diffrn_reflns_limit_k_min       -31
_diffrn_reflns_limit_k_max       34
_diffrn_reflns_limit_l_min       -15
_diffrn_reflns_limit_l_max       11
_diffrn_reflns_theta_min         2.265
_diffrn_reflns_theta_max         33.182
_diffrn_reflns_theta_full        25.242
_diffrn_measured_fraction_theta_max 0.999
_diffrn_measured_fraction_theta_full 0.999
_diffrn_reflns_Laue_measured_fraction_max 0.999
_diffrn_reflns_Laue_measured_fraction_full 0.999
_diffrn_reflns_point_group_measured_fraction_max 0.999
_diffrn_reflns_point_group_measured_fraction_full 0.999
_reflns_number_total             7504
_reflns_number_gt                5856
_reflns_threshold_expression     'I > 2\s(I)'
_reflns_Friedel_coverage         0.000
_reflns_Friedel_fraction_max     .
_reflns_Friedel_fraction_full    .

_reflns_special_details          
;
 Reflections were merged by SHELXL according to the crystal
 class for the calculation of statistics and refinement.
 
 _reflns_Friedel_fraction is defined as the number of unique
 Friedel pairs measured divided by the number that would be
 possible theoretically, ignoring centric projections and
 systematic absences.
;

_computing_data_collection       'Apex5 v2023.9-2 (Bruker, 2023)'
_computing_cell_refinement       'SAINT V8.40B (Bruker, 2020)'
_computing_data_reduction        'SAINT V8.40B (Bruker, 2020)'
_computing_structure_solution    'SHELXT (Sheldrick, 2015b)'
_computing_structure_refinement  
;  
SHELXL-2019/2 (Sheldrick, 2015a, 2019), 
SHELXLE Rev1613 (H\"ubschle et al., 2011)
;
_computing_molecular_graphics    ?
_computing_publication_material  ?
_refine_special_details          ?
_refine_ls_structure_factor_coef Fsqd
_refine_ls_matrix_type           full
_refine_ls_weighting_scheme      calc
_refine_ls_weighting_details     
'w=1/[\s^2^(Fo^2^)+(0.0418P)^2^+0.6308P] where P=(Fo^2^+2Fc^2^)/3'
_atom_sites_solution_primary     dual
_atom_sites_solution_secondary   difmap
_atom_sites_solution_hydrogens   mixed
_refine_ls_hydrogen_treatment    mixed
_refine_ls_extinction_method     none
_refine_ls_extinction_coef       .
_refine_ls_number_reflns         7504
_refine_ls_number_parameters     258
_refine_ls_number_restraints     0
_refine_ls_R_factor_all          0.0548
_refine_ls_R_factor_gt           0.0378
_refine_ls_wR_factor_ref         0.0998
_refine_ls_wR_factor_gt          0.0911
_refine_ls_goodness_of_fit_ref   1.036
_refine_ls_restrained_S_all      1.036
_refine_ls_shift/su_max          0.002
_refine_ls_shift/su_mean         0.000

loop_
_atom_site_label
_atom_site_type_symbol
_atom_site_fract_x
_atom_site_fract_y
_atom_site_fract_z
_atom_site_U_iso_or_equiv
_atom_site_adp_type
_atom_site_occupancy
_atom_site_site_symmetry_order
_atom_site_calc_flag
_atom_site_refinement_flags_posn
_atom_site_refinement_flags_adp
_atom_site_refinement_flags_occupancy
_atom_site_disorder_assembly
_atom_site_disorder_group
S1 S 0.58078(3) 0.65035(2) 0.14309(3) 0.02264(7) Uani 1 1 d . . . . .
S2 S 0.83447(3) 0.62331(2) 0.29949(3) 0.02391(7) Uani 1 1 d . . . . .
F1 F 0.42158(11) 0.74733(5) 0.13656(11) 0.0526(3) Uani 1 1 d . . . . .
O1 O 0.26009(10) 0.62372(4) 0.68450(8) 0.02593(17) Uani 1 1 d . . . . .
N1 N 0.08587(12) 0.66662(5) 0.84960(10) 0.02524(19) Uani 1 1 d . . . . .
O2 O 0.48819(11) 0.62428(5) 0.24557(10) 0.0347(2) Uani 1 1 d . . . . .
O3 O 0.54152(12) 0.64110(5) 0.00372(9) 0.0379(2) Uani 1 1 d . . . . .
O4 O 0.74992(11) 0.62901(5) 0.42140(9) 0.0369(2) Uani 1 1 d . . . . .
O5 O 0.98333(11) 0.64701(5) 0.29749(11) 0.0380(2) Uani 1 1 d . . . . .
N2 N 0.25979(13) 0.62903(6) 0.45220(11) 0.0299(2) Uani 1 1 d . . . . .
H2A H 0.169(2) 0.6355(8) 0.4519(18) 0.036 Uiso 1 1 d . U . . .
H2B H 0.3098(19) 0.6265(8) 0.3810(19) 0.036 Uiso 1 1 d . U . . .
N3 N 0.47178(12) 0.60413(5) 0.57227(11) 0.0275(2) Uani 1 1 d . . . . .
H3 H 0.5157(19) 0.6059(8) 0.5048(18) 0.033 Uiso 1 1 d . U . . .
N4 N 0.75433(12) 0.64102(5) 0.16209(10) 0.0266(2) Uani 1 1 d . . . . .
C1 C -0.06994(16) 0.68918(8) 0.86812(16) 0.0400(3) Uani 1 1 d . . . . .
H1A H -0.088324 0.722668 0.805842 0.060 Uiso 1 1 calc R U . . .
H1B H -0.082400 0.702680 0.962260 0.060 Uiso 1 1 calc R U . . .
H1C H -0.141361 0.657000 0.848397 0.060 Uiso 1 1 calc R U . . .
F2 F 0.65293(12) 0.76101(4) 0.08651(11) 0.0501(2) Uani 1 1 d . . . . .
F3 F 0.58978(12) 0.74658(4) 0.29401(9) 0.0455(2) Uani 1 1 d . . . . .
F4 F 0.73120(14) 0.51530(5) 0.27396(17) 0.0785(4) Uani 1 1 d . . . . .
F5 F 0.93246(13) 0.53056(4) 0.16429(11) 0.0527(3) Uani 1 1 d . . . . .
F6 F 0.94112(17) 0.52197(6) 0.38116(13) 0.0788(4) Uani 1 1 d . . . . .
C2 C 0.19132(16) 0.71634(7) 0.88040(16) 0.0374(3) Uani 1 1 d . . . . .
H2C H 0.294522 0.702155 0.871023 0.056 Uiso 1 1 calc R U . . .
H2D H 0.175705 0.730297 0.973775 0.056 Uiso 1 1 calc R U . . .
H2E H 0.173240 0.749329 0.816693 0.056 Uiso 1 1 calc R U . . .
C3 C 0.1152(2) 0.61700(7) 0.94722(14) 0.0417(3) Uani 1 1 d . . . . .
H3A H 0.044408 0.584368 0.929751 0.063 Uiso 1 1 calc R U . . .
H3B H 0.102819 0.631585 1.040536 0.063 Uiso 1 1 calc R U . . .
H3C H 0.217746 0.602385 0.935664 0.063 Uiso 1 1 calc R U . . .
C4 C 0.32887(13) 0.61925(5) 0.57027(11) 0.0216(2) Uani 1 1 d . . . . .
C5 C 0.55766(16) 0.59015(7) 0.69557(14) 0.0348(3) Uani 1 1 d . . . . .
H5A H 0.490855 0.592555 0.775258 0.042 Uiso 1 1 calc R U . . .
H5B H 0.637729 0.620326 0.707843 0.042 Uiso 1 1 calc R U . . .
C6 C 0.62703(17) 0.52889(7) 0.69032(15) 0.0368(3) Uani 1 1 d . . . . .
H6A H 0.702320 0.527832 0.617020 0.044 Uiso 1 1 calc R U . . .
H6B H 0.548542 0.499116 0.668033 0.044 Uiso 1 1 calc R U . . .
C7 C 0.7017(2) 0.51205(8) 0.82459(19) 0.0473(4) Uani 1 1 d . . . . .
H7A H 0.748812 0.472680 0.816009 0.071 Uiso 1 1 calc R U . . .
H7B H 0.626413 0.510756 0.896446 0.071 Uiso 1 1 calc R U . . .
H7C H 0.778174 0.541866 0.847912 0.071 Uiso 1 1 calc R U . . .
C8 C 0.56131(15) 0.73117(6) 0.16626(13) 0.0304(3) Uani 1 1 d . . . . .
C9 C 0.86111(18) 0.54296(7) 0.27863(17) 0.0394(3) Uani 1 1 d . . . . .
B1 B 0.10006(16) 0.64503(7) 0.69573(14) 0.0276(3) Uani 1 1 d . . . . .
H1D H 0.0201(9) 0.6080(4) 0.6733(3) 0.033 Uiso 1 1 calc R U . . .
H1E H 0.0776(3) 0.6826(4) 0.6239(8) 0.033 Uiso 1 1 calc R U . . .

loop_
_atom_site_aniso_label
_atom_site_aniso_U_11
_atom_site_aniso_U_22
_atom_site_aniso_U_33
_atom_site_aniso_U_23
_atom_site_aniso_U_13
_atom_site_aniso_U_12
S1 0.02171(13) 0.02710(14) 0.01908(11) -0.00261(9) -0.00084(9) 0.00229(10)
S2 0.02157(13) 0.02733(14) 0.02284(12) 0.00310(10) 0.00021(9) 0.00363(10)
F1 0.0423(5) 0.0523(6) 0.0630(6) -0.0119(5) -0.0144(4) 0.0263(4)
O1 0.0268(4) 0.0312(4) 0.0198(4) 0.0008(3) 0.0023(3) 0.0067(3)
N1 0.0245(5) 0.0262(5) 0.0251(4) -0.0002(4) 0.0065(4) -0.0007(4)
O2 0.0252(4) 0.0438(6) 0.0352(5) 0.0034(4) 0.0042(4) -0.0056(4)
O3 0.0424(6) 0.0472(6) 0.0240(4) -0.0111(4) -0.0080(4) 0.0084(5)
O4 0.0339(5) 0.0549(6) 0.0220(4) 0.0022(4) 0.0019(4) 0.0099(4)
O5 0.0250(5) 0.0454(6) 0.0435(6) 0.0026(4) -0.0055(4) -0.0034(4)
N2 0.0245(5) 0.0452(7) 0.0201(4) 0.0003(4) -0.0004(4) 0.0058(5)
N3 0.0237(5) 0.0358(6) 0.0231(4) -0.0049(4) -0.0005(4) 0.0065(4)
N4 0.0227(5) 0.0351(5) 0.0221(4) 0.0055(4) 0.0033(4) 0.0063(4)
C1 0.0269(6) 0.0516(9) 0.0417(7) -0.0041(6) 0.0123(5) 0.0041(6)
F2 0.0652(7) 0.0331(5) 0.0523(6) 0.0124(4) 0.0098(5) 0.0011(4)
F3 0.0624(6) 0.0411(5) 0.0328(4) -0.0163(4) -0.0077(4) 0.0072(4)
F4 0.0618(7) 0.0313(5) 0.1430(13) 0.0060(6) 0.0287(8) -0.0127(5)
F5 0.0618(6) 0.0380(5) 0.0586(6) -0.0045(4) 0.0147(5) 0.0163(4)
F6 0.1128(11) 0.0600(7) 0.0635(7) 0.0254(6) -0.0065(7) 0.0447(7)
C2 0.0331(7) 0.0358(7) 0.0435(7) -0.0129(6) 0.0046(6) -0.0049(6)
C3 0.0556(9) 0.0420(8) 0.0278(6) 0.0103(5) 0.0117(6) 0.0063(7)
C4 0.0236(5) 0.0207(5) 0.0206(4) -0.0012(4) 0.0007(4) 0.0010(4)
C5 0.0324(6) 0.0389(7) 0.0329(6) -0.0109(5) -0.0126(5) 0.0125(5)
C6 0.0381(7) 0.0321(7) 0.0403(7) 0.0030(5) -0.0027(6) 0.0032(6)
C7 0.0411(8) 0.0459(9) 0.0546(9) 0.0088(7) -0.0138(7) 0.0075(7)
C8 0.0327(6) 0.0310(6) 0.0274(5) -0.0034(5) -0.0033(5) 0.0083(5)
C9 0.0423(8) 0.0289(6) 0.0473(8) 0.0107(6) 0.0078(6) 0.0089(6)
B1 0.0241(6) 0.0349(7) 0.0236(6) -0.0014(5) 0.0021(5) 0.0026(5)

_geom_special_details            
;
 All esds (except the esd in the dihedral angle between two l.s. planes)
 are estimated using the full covariance matrix.  The cell esds are taken
 into account individually in the estimation of esds in distances, angles
 and torsion angles; correlations between esds in cell parameters are only
 used when they are defined by crystal symmetry.  An approximate (isotropic)
 treatment of cell esds is used for estimating esds involving l.s. planes.
;

loop_
_geom_bond_atom_site_label_1
_geom_bond_atom_site_label_2
_geom_bond_distance
_geom_bond_site_symmetry_2
_geom_bond_publ_flag
S1 O3 1.4248(9) . ?
S1 O2 1.4327(10) . ?
S1 N4 1.5735(11) . ?
S1 C8 1.8308(14) . ?
S2 O4 1.4273(10) . ?
S2 O5 1.4317(10) . ?
S2 N4 1.5722(10) . ?
S2 C9 1.8250(15) . ?
F1 C8 1.3291(16) . ?
O1 C4 1.2880(13) . ?
O1 B1 1.5117(16) . ?
N1 C2 1.4867(17) . ?
N1 C3 1.4884(17) . ?
N1 C1 1.4930(17) . ?
N1 B1 1.5927(17) . ?
N2 C4 1.3266(15) . ?
N2 H2A 0.822(19) . ?
N2 H2B 0.835(18) . ?
N3 C4 1.3204(15) . ?
N3 C5 1.4612(16) . ?
N3 H3 0.774(17) . ?
C1 H1A 0.9800 . ?
C1 H1B 0.9800 . ?
C1 H1C 0.9800 . ?
F2 C8 1.3195(17) . ?
F3 C8 1.3236(15) . ?
F4 C9 1.315(2) . ?
F5 C9 1.3257(18) . ?
F6 C9 1.3160(19) . ?
C2 H2C 0.9800 . ?
C2 H2D 0.9800 . ?
C2 H2E 0.9800 . ?
C3 H3A 0.9800 . ?
C3 H3B 0.9800 . ?
C3 H3C 0.9800 . ?
C5 C6 1.505(2) . ?
C5 H5A 0.9900 . ?
C5 H5B 0.9900 . ?
C6 C7 1.520(2) . ?
C6 H6A 0.9900 . ?
C6 H6B 0.9900 . ?
C7 H7A 0.9800 . ?
C7 H7B 0.9800 . ?
C7 H7C 0.9800 . ?
B1 H1D 1.114(12) . ?
B1 H1E 1.114(12) . ?

loop_
_geom_angle_atom_site_label_1
_geom_angle_atom_site_label_2
_geom_angle_atom_site_label_3
_geom_angle
_geom_angle_site_symmetry_1
_geom_angle_site_symmetry_3
_geom_angle_publ_flag
O3 S1 O2 118.51(7) . . ?
O3 S1 N4 109.14(6) . . ?
O2 S1 N4 115.93(6) . . ?
O3 S1 C8 103.88(6) . . ?
O2 S1 C8 104.99(6) . . ?
N4 S1 C8 102.17(6) . . ?
O4 S2 O5 118.50(7) . . ?
O4 S2 N4 117.21(6) . . ?
O5 S2 N4 108.08(6) . . ?
O4 S2 C9 104.64(7) . . ?
O5 S2 C9 103.96(7) . . ?
N4 S2 C9 102.16(7) . . ?
C4 O1 B1 123.17(9) . . ?
C2 N1 C3 108.63(12) . . ?
C2 N1 C1 108.16(11) . . ?
C3 N1 C1 109.41(11) . . ?
C2 N1 B1 111.35(10) . . ?
C3 N1 B1 111.71(10) . . ?
C1 N1 B1 107.50(10) . . ?
C4 N2 H2A 118.8(12) . . ?
C4 N2 H2B 118.2(12) . . ?
H2A N2 H2B 122.9(17) . . ?
C4 N3 C5 124.54(11) . . ?
C4 N3 H3 118.1(13) . . ?
C5 N3 H3 117.0(13) . . ?
S2 N4 S1 125.12(6) . . ?
N1 C1 H1A 109.5 . . ?
N1 C1 H1B 109.5 . . ?
H1A C1 H1B 109.5 . . ?
N1 C1 H1C 109.5 . . ?
H1A C1 H1C 109.5 . . ?
H1B C1 H1C 109.5 . . ?
N1 C2 H2C 109.5 . . ?
N1 C2 H2D 109.5 . . ?
H2C C2 H2D 109.5 . . ?
N1 C2 H2E 109.5 . . ?
H2C C2 H2E 109.5 . . ?
H2D C2 H2E 109.5 . . ?
N1 C3 H3A 109.5 . . ?
N1 C3 H3B 109.5 . . ?
H3A C3 H3B 109.5 . . ?
N1 C3 H3C 109.5 . . ?
H3A C3 H3C 109.5 . . ?
H3B C3 H3C 109.5 . . ?
O1 C4 N3 118.42(10) . . ?
O1 C4 N2 121.79(11) . . ?
N3 C4 N2 119.79(11) . . ?
N3 C5 C6 112.30(11) . . ?
N3 C5 H5A 109.1 . . ?
C6 C5 H5A 109.1 . . ?
N3 C5 H5B 109.1 . . ?
C6 C5 H5B 109.1 . . ?
H5A C5 H5B 107.9 . . ?
C5 C6 C7 111.93(13) . . ?
C5 C6 H6A 109.2 . . ?
C7 C6 H6A 109.2 . . ?
C5 C6 H6B 109.2 . . ?
C7 C6 H6B 109.2 . . ?
H6A C6 H6B 107.9 . . ?
C6 C7 H7A 109.5 . . ?
C6 C7 H7B 109.5 . . ?
H7A C7 H7B 109.5 . . ?
C6 C7 H7C 109.5 . . ?
H7A C7 H7C 109.5 . . ?
H7B C7 H7C 109.5 . . ?
F2 C8 F3 108.43(12) . . ?
F2 C8 F1 108.56(11) . . ?
F3 C8 F1 107.98(11) . . ?
F2 C8 S1 111.46(9) . . ?
F3 C8 S1 110.95(9) . . ?
F1 C8 S1 109.36(10) . . ?
F4 C9 F6 109.35(14) . . ?
F4 C9 F5 107.63(15) . . ?
F6 C9 F5 108.15(13) . . ?
F4 C9 S2 110.58(11) . . ?
F6 C9 S2 109.63(12) . . ?
F5 C9 S2 111.43(10) . . ?
O1 B1 N1 104.39(10) . . ?
O1 B1 H1D 110.9 . . ?
N1 B1 H1D 110.9 . . ?
O1 B1 H1E 110.9 . . ?
N1 B1 H1E 110.9 . . ?
H1D B1 H1E 108.9 . . ?

loop_
_geom_torsion_atom_site_label_1
_geom_torsion_atom_site_label_2
_geom_torsion_atom_site_label_3
_geom_torsion_atom_site_label_4
_geom_torsion
_geom_torsion_site_symmetry_1
_geom_torsion_site_symmetry_2
_geom_torsion_site_symmetry_3
_geom_torsion_site_symmetry_4
_geom_torsion_publ_flag
O4 S2 N4 S1 -14.65(12) . . . . ?
O5 S2 N4 S1 -151.71(9) . . . . ?
C9 S2 N4 S1 99.03(10) . . . . ?
O3 S1 N4 S2 -155.86(9) . . . . ?
O2 S1 N4 S2 -18.93(11) . . . . ?
C8 S1 N4 S2 94.59(9) . . . . ?
B1 O1 C4 N3 175.40(11) . . . . ?
B1 O1 C4 N2 -5.01(18) . . . . ?
C5 N3 C4 O1 1.98(19) . . . . ?
C5 N3 C4 N2 -177.62(12) . . . . ?
C4 N3 C5 C6 123.06(14) . . . . ?
N3 C5 C6 C7 -173.80(13) . . . . ?
O3 S1 C8 F2 -61.13(11) . . . . ?
O2 S1 C8 F2 173.76(9) . . . . ?
N4 S1 C8 F2 52.37(10) . . . . ?
O3 S1 C8 F3 177.92(10) . . . . ?
O2 S1 C8 F3 52.81(11) . . . . ?
N4 S1 C8 F3 -68.58(11) . . . . ?
O3 S1 C8 F1 58.92(11) . . . . ?
O2 S1 C8 F1 -66.19(10) . . . . ?
N4 S1 C8 F1 172.42(9) . . . . ?
O4 S2 C9 F4 57.18(14) . . . . ?
O5 S2 C9 F4 -177.86(12) . . . . ?
N4 S2 C9 F4 -65.49(13) . . . . ?
O4 S2 C9 F6 -63.47(13) . . . . ?
O5 S2 C9 F6 61.50(13) . . . . ?
N4 S2 C9 F6 173.87(11) . . . . ?
O4 S2 C9 F5 176.84(11) . . . . ?
O5 S2 C9 F5 -58.20(13) . . . . ?
N4 S2 C9 F5 54.18(13) . . . . ?
C4 O1 B1 N1 -158.99(10) . . . . ?
C2 N1 B1 O1 61.00(13) . . . . ?
C3 N1 B1 O1 -60.66(14) . . . . ?
C1 N1 B1 O1 179.30(10) . . . . ?

loop_
_geom_hbond_atom_site_label_D
_geom_hbond_atom_site_label_H
_geom_hbond_atom_site_label_A
_geom_hbond_distance_DH
_geom_hbond_distance_HA
_geom_hbond_distance_DA
_geom_hbond_angle_DHA
_geom_hbond_site_symmetry_A
_geom_hbond_publ_flag
N2 H2A O5 0.822(19) 2.252(18) 2.9149(15) 137.9(16) 1_455 yes
N2 H2B O2 0.835(18) 2.086(18) 2.8929(15) 162.4(17) . yes
N3 H3 O2 0.774(17) 2.588(17) 3.2447(15) 143.7(16) . yes
N3 H3 O4 0.774(17) 2.312(17) 2.9574(15) 141.4(16) . yes
C5 H5A O3 0.99 2.53 3.2384(16) 128.3 1_556 yes
C6 H6B F4 0.99 2.59 3.370(2) 135.9 3_666 yes

_refine_diff_density_max         0.386
_refine_diff_density_min         -0.374
_refine_diff_density_rms         0.053

_shelx_res_file                  
;
TITL MC3_61_0m_a.res in P2(1)/c
    MC3_61_0m.res
    created by SHELXL-2019/3 at 12:58:51 on 02-Oct-2024
REM Old TITL MC3_61_0m in P2(1)/c
REM SHELXT solution in P2(1)/c
REM R1 0.126,  Rweak 0.006,  Alpha 0.035,  Orientation as input
REM Formula found by SHELXT:  C10 N4 O5 F6 S2
CELL  0.71073   8.9317  22.3717   9.8210   90.000   90.539   90.000
ZERR    4.000   0.0004   0.0010   0.0004    0.000    0.002    0.000
LATT  1
SYMM -X, 1/2+Y, 1/2-Z
SFAC C H B N O F S
UNIT 36 84 4 16 20 24 8
OMIT 1 2 0
TEMP -123.150
SIZE 0.179 0.357 0.449
L.S. 10
BOND $H
ACTA
CONF

HTAB
EQIV $1 x-1, y, z
HTAB N2 O5_$1
HTAB N2 O2
HTAB N3 O2
HTAB N3 O4
EQIV $2 x, y, z+1
HTAB C5 O3_$2
EQIV $3 -x+1, -y+1, -z+1
HTAB C6 F4_$3

LIST 4
FMAP 2
PLAN 20
WGHT    0.041800    0.630800
FVAR       0.31575
S1    7    0.580775    0.650349    0.143093    11.00000    0.02171    0.02710 =
         0.01908   -0.00261   -0.00084    0.00229
S2    7    0.834474    0.623309    0.299487    11.00000    0.02157    0.02733 =
         0.02284    0.00310    0.00021    0.00363
F1    6    0.421584    0.747329    0.136560    11.00000    0.04231    0.05225 =
         0.06302   -0.01193   -0.01438    0.02634
O1    5    0.260086    0.623723    0.684503    11.00000    0.02678    0.03122 =
         0.01983    0.00082    0.00228    0.00674
N1    4    0.085867    0.666619    0.849601    11.00000    0.02453    0.02623 =
         0.02506   -0.00021    0.00649   -0.00067
O2    5    0.488185    0.624279    0.245566    11.00000    0.02523    0.04376 =
         0.03522    0.00337    0.00422   -0.00564
O3    5    0.541523    0.641104    0.003725    11.00000    0.04235    0.04715 =
         0.02397   -0.01113   -0.00796    0.00836
O4    5    0.749919    0.629014    0.421404    11.00000    0.03394    0.05487 =
         0.02195    0.00221    0.00188    0.00987
O5    5    0.983334    0.647008    0.297489    11.00000    0.02504    0.04538 =
         0.04347    0.00265   -0.00553   -0.00342
N2    4    0.259788    0.629026    0.452200    11.00000    0.02451    0.04517 =
         0.02008    0.00034   -0.00037    0.00580
REM AFIX 93
H2A   2    0.169137    0.635490    0.451898    11.00000   -1.20000
H2B   2    0.309790    0.626496    0.381012    11.00000   -1.20000
REM AFIX 0
N3    4    0.471780    0.604128    0.572269    11.00000    0.02370    0.03581 =
         0.02306   -0.00492   -0.00048    0.00652
REM AFIX 43
H3    2    0.515702    0.605898    0.504778    11.00000   -1.20000
REM AFIX 0
N4    4    0.754331    0.641020    0.162092    11.00000    0.02268    0.03513 =
         0.02215    0.00549    0.00326    0.00632
C1    1   -0.069939    0.689180    0.868115    11.00000    0.02695    0.05157 =
         0.04174   -0.00406    0.01229    0.00406
AFIX 137
H1A   2   -0.088324    0.722668    0.805842    11.00000   -1.50000
H1B   2   -0.082400    0.702680    0.962260    11.00000   -1.50000
H1C   2   -0.141361    0.657000    0.848397    11.00000   -1.50000
AFIX   0
F2    6    0.652927    0.761015    0.086506    11.00000    0.06519    0.03305 =
         0.05228    0.01237    0.00981    0.00112
F3    6    0.589777    0.746584    0.294012    11.00000    0.06239    0.04113 =
         0.03275   -0.01628   -0.00775    0.00722
F4    6    0.731199    0.515298    0.273960    11.00000    0.06183    0.03125 =
         0.14297    0.00595    0.02873   -0.01265
F5    6    0.932456    0.530561    0.164290    11.00000    0.06180    0.03798 =
         0.05860   -0.00454    0.01470    0.01633
F6    6    0.941125    0.521971    0.381163    11.00000    0.11277    0.06005 =
         0.06346    0.02539   -0.00650    0.04466
C2    1    0.191319    0.716336    0.880397    11.00000    0.03310    0.03584 =
         0.04347   -0.01289    0.00458   -0.00492
AFIX 137
H2C   2    0.294522    0.702155    0.871023    11.00000   -1.50000
H2D   2    0.175705    0.730297    0.973775    11.00000   -1.50000
H2E   2    0.173240    0.749329    0.816693    11.00000   -1.50000
AFIX   0
C3    1    0.115216    0.617002    0.947224    11.00000    0.05556    0.04204 =
         0.02779    0.01029    0.01170    0.00627
AFIX 137
H3A   2    0.044408    0.584368    0.929751    11.00000   -1.50000
H3B   2    0.102819    0.631585    1.040536    11.00000   -1.50000
H3C   2    0.217746    0.602385    0.935664    11.00000   -1.50000
AFIX   0
C4    1    0.328869    0.619245    0.570274    11.00000    0.02358    0.02068 =
         0.02063   -0.00116    0.00069    0.00103
C5    1    0.557656    0.590151    0.695574    11.00000    0.03239    0.03890 =
         0.03286   -0.01087   -0.01264    0.01250
AFIX  23
H5A   2    0.490855    0.592555    0.775258    11.00000   -1.20000
H5B   2    0.637729    0.620326    0.707843    11.00000   -1.20000
AFIX   0
C6    1    0.627029    0.528888    0.690319    11.00000    0.03806    0.03209 =
         0.04033    0.00296   -0.00269    0.00318
AFIX  23
H6A   2    0.702320    0.527832    0.617020    11.00000   -1.20000
H6B   2    0.548542    0.499116    0.668033    11.00000   -1.20000
AFIX   0
C7    1    0.701740    0.512053    0.824593    11.00000    0.04114    0.04589 =
         0.05462    0.00880   -0.01376    0.00747
AFIX 137
H7A   2    0.748812    0.472680    0.816009    11.00000   -1.50000
H7B   2    0.626413    0.510756    0.896446    11.00000   -1.50000
H7C   2    0.778174    0.541866    0.847912    11.00000   -1.50000
AFIX   0
C8    1    0.561313    0.731167    0.166257    11.00000    0.03266    0.03102 =
         0.02740   -0.00336   -0.00330    0.00835
C9    1    0.861107    0.542962    0.278631    11.00000    0.04225    0.02891 =
         0.04728    0.01074    0.00776    0.00893
B1    3    0.100060    0.645026    0.695727    11.00000    0.02414    0.03493 =
         0.02361   -0.00142    0.00210    0.00261
AFIX  24
H1D   2    0.020065    0.608020    0.673299    11.00000   -1.20000
H1E   2    0.077610    0.682597    0.623914    11.00000   -1.20000
AFIX   0
HKLF 4


REM  MC3_61_0m_a.res in P2(1)/c
REM wR2 = 0.0998, GooF = S = 1.036, Restrained GooF = 1.036 for all data
REM R1 = 0.0378 for 5856 Fo > 4sig(Fo) and 0.0548 for all 7504 data
REM 258 parameters refined using 0 restraints

END

WGHT      0.0418      0.6307

REM Instructions for potential hydrogen bonds
HTAB N2 O5_$1
HTAB N2 O2
HTAB N3 O2
HTAB N3 O4
HTAB C5 O3_$2
HTAB C6 F4_$3

REM Highest difference peak  0.386,  deepest hole -0.374,  1-sigma level  0.053
Q1    1   0.5646  0.6969  0.1475  11.00000  0.05    0.39
Q2    1   0.5718  0.5401  0.7365  11.00000  0.05    0.34
Q3    1   0.5644  0.6502  0.0649  11.00000  0.05    0.32
Q4    1   0.8521  0.5804  0.2876  11.00000  0.05    0.31
Q5    1   0.0974  0.6606  0.7822  11.00000  0.05    0.29
Q6    1   0.5454  0.6107  0.7634  11.00000  0.05    0.29
Q7    1   0.6854  0.6477  0.1624  11.00000  0.05    0.28
Q8    1   0.4128  0.6196  0.5744  11.00000  0.05    0.28
Q9    1   0.7774  0.6298  0.2183  11.00000  0.05    0.28
Q10   1   0.5291  0.7274  0.3258  11.00000  0.05    0.27
Q11   1   0.8540  0.5217  0.1879  11.00000  0.05    0.26
Q12   1   0.3884  0.7189  0.1734  11.00000  0.05    0.26
Q13   1   0.2913  0.6199  0.5154  11.00000  0.05    0.24
Q14   1   0.7010  0.5362  0.9063  11.00000  0.05    0.22
Q15   1   0.5679  0.7494  0.0604  11.00000  0.05    0.22
Q16   1   0.4067  0.6413  0.1973  11.00000  0.05    0.21
Q17   1   0.1087  0.6892  0.8746  11.00000  0.05    0.21
Q18   1   0.6084  0.5690  0.6860  11.00000  0.05    0.20
Q19   1   0.6445  0.7626  0.1581  11.00000  0.05    0.20
Q20   1   0.9919  0.5410  0.2148  11.00000  0.05    0.20
;
_shelx_res_checksum              77590
####################################################################### 
# 
# This file contains crystal structure data downloaded from the 
# Cambridge Structural Database (CSD) hosted by the Cambridge 
# Crystallographic Data Centre (CCDC).
# 
# Full information about CCDC data access policies and citation 
# guidelines are available at http://www.ccdc.cam.ac.uk/access/V1 
# 
# Audit and citation data items may have been added by the CCDC. 
# Please retain this information to preserve the provenance of 
# this file and to allow appropriate attribution of the data. 
# 
#######################################################################

data_12-BPh4
_database_code_depnum_ccdc_archive 'CCDC 2472961'
loop_
_audit_author_name
_audit_author_address
'Matthias Zeller'
;Department of Chemistry, Purdue University
United States of America
;
_audit_update_record             
;
2025-07-15 deposited with the CCDC.	2025-10-09 downloaded from the CCDC.
;

_audit_creation_method           SHELXL-2019/3
_shelx_SHELXL_version_number     2019/3
_chemical_name_systematic        ?
_chemical_name_common            ?
_chemical_melting_point          ?
_chemical_formula_moiety         'C24 H20 B, C9 H23 B N3 O'
_chemical_formula_sum            'C33 H43 B2 N3 O'
_chemical_formula_weight         519.32

loop_
_atom_type_symbol
_atom_type_description
_atom_type_scat_dispersion_real
_atom_type_scat_dispersion_imag
_atom_type_scat_source
C C 0.0033 0.0016 'International Tables Vol C Tables 4.2.6.8 and 6.1.1.4'
H H 0.0000 0.0000 'International Tables Vol C Tables 4.2.6.8 and 6.1.1.4'
B B 0.0013 0.0007 'International Tables Vol C Tables 4.2.6.8 and 6.1.1.4'
N N 0.0061 0.0033 'International Tables Vol C Tables 4.2.6.8 and 6.1.1.4'
O O 0.0106 0.0060 'International Tables Vol C Tables 4.2.6.8 and 6.1.1.4'

_space_group_crystal_system      orthorhombic
_space_group_IT_number           61
_space_group_name_H-M_alt        'P b c a'
_space_group_name_Hall           '-P 2ac 2ab'

_shelx_space_group_comment       
;
The symmetry employed for this shelxl refinement is uniquely defined
by the following loop, which should always be used as a source of
symmetry information in preference to the above space-group names.
They are only intended as comments.
;

loop_
_space_group_symop_operation_xyz
'x, y, z'
'-x+1/2, -y, z+1/2'
'-x, y+1/2, -z+1/2'
'x+1/2, -y+1/2, -z'
'-x, -y, -z'
'x-1/2, y, -z-1/2'
'x, -y-1/2, z-1/2'
'-x-1/2, y-1/2, z'

_cell_length_a                   19.249(12)
_cell_length_b                   16.089(3)
_cell_length_c                   19.492(6)
_cell_angle_alpha                90
_cell_angle_beta                 90
_cell_angle_gamma                90
_cell_volume                     6036(4)
_cell_formula_units_Z            8
_cell_measurement_temperature    150(2)
_cell_measurement_reflns_used    9917
_cell_measurement_theta_min      2.3424
_cell_measurement_theta_max      28.1763

_exptl_crystal_description       plate
_exptl_crystal_colour            colourless
_exptl_crystal_density_meas      ?
_exptl_crystal_density_method    ?
_exptl_crystal_density_diffrn    1.143
_exptl_crystal_F_000             2240
_exptl_transmission_factor_min   ?
_exptl_transmission_factor_max   ?
_exptl_crystal_size_max          0.320
_exptl_crystal_size_mid          0.290
_exptl_crystal_size_min          0.150
_exptl_absorpt_coefficient_mu    0.068
_shelx_estimated_absorpt_T_min   0.979
_shelx_estimated_absorpt_T_max   0.990
_exptl_absorpt_correction_type   multi-scan
_exptl_absorpt_correction_T_min  0.6710
_exptl_absorpt_correction_T_max  0.7457
_exptl_absorpt_process_details   
;
 SADABS 2016/2: Krause, L., Herbst-Irmer, R., Sheldrick G.M. & Stalke D.,
 J. Appl. Cryst. 48 (2015) 3-10
;
_exptl_absorpt_special_details   ?
_diffrn_ambient_temperature      150(2)
_diffrn_radiation_wavelength     0.71073
_diffrn_radiation_type           MoK\a
_diffrn_source                   'fine focus sealed tube X-ray source'
_diffrn_source_current           '30 mA'
_diffrn_source_voltage           '50 kV'
_diffrn_radiation_monochromator  'Triumph curved graphite crystal'
_diffrn_measurement_device       'three circle diffractometer'
_diffrn_measurement_device_type  'Bruker AXS D8 Quest'
_diffrn_detector_type            
'PhotonII charge-integrating pixel array (CPAD)'
_diffrn_measurement_method       'omega and phi scans'
_diffrn_detector_area_resol_mean 7.4074
_diffrn_reflns_number            71792
_diffrn_reflns_av_unetI/netI     0.0219
_diffrn_reflns_av_R_equivalents  0.0436
_diffrn_reflns_limit_h_min       -25
_diffrn_reflns_limit_h_max       25
_diffrn_reflns_limit_k_min       -20
_diffrn_reflns_limit_k_max       21
_diffrn_reflns_limit_l_min       -25
_diffrn_reflns_limit_l_max       25
_diffrn_reflns_theta_min         2.342
_diffrn_reflns_theta_max         28.278
_diffrn_reflns_theta_full        25.242
_diffrn_measured_fraction_theta_max 0.999
_diffrn_measured_fraction_theta_full 0.999
_diffrn_reflns_Laue_measured_fraction_max 0.999
_diffrn_reflns_Laue_measured_fraction_full 0.999
_diffrn_reflns_point_group_measured_fraction_max 0.999
_diffrn_reflns_point_group_measured_fraction_full 0.999
_reflns_number_total             7484
_reflns_number_gt                5831
_reflns_threshold_expression     'I > 2\s(I)'
_reflns_Friedel_coverage         0.000
_reflns_Friedel_fraction_max     .
_reflns_Friedel_fraction_full    .

_reflns_special_details          
;
 Reflections were merged by SHELXL according to the crystal
 class for the calculation of statistics and refinement.
 
 _reflns_Friedel_fraction is defined as the number of unique
 Friedel pairs measured divided by the number that would be
 possible theoretically, ignoring centric projections and
 systematic absences.
;

_computing_data_collection       'Apex4 v2022.10-1 (Bruker, 2022)'
_computing_cell_refinement       'SAINT V8.40B (Bruker, 2020)'
_computing_data_reduction        'SAINT V8.40B (Bruker, 2020)'
_computing_structure_solution    'SHELXT (Sheldrick, 2015b)'
_computing_structure_refinement  
;  
SHELXL-2019/2 (Sheldrick, 2015a, 2019), 
SHELXLE Rev1573 (H\"ubschle et al., 2011)
;
_computing_molecular_graphics    ?
_computing_publication_material  ?
_refine_special_details          
;
The H atoms of a methyl group were refined as rotationally disordered 
(AFIX 127). The occupancy ratio refined to 0.55(2) to 0.45(2).

The trimethyl ammonium group was refined as rotationally disordered. 
The two disordered moieties were restrained to have similar geometries. 
Uij components of ADPs for disordered atoms closer to each other than 
2.0 Angstrom were restrained to be similar. Subject to these conditions 
the occupancy ratio refined to 0.884(5) to 0.116(5). 
;
_refine_ls_structure_factor_coef Fsqd
_refine_ls_matrix_type           full
_refine_ls_weighting_scheme      calc
_refine_ls_weighting_details     
'w=1/[\s^2^(Fo^2^)+(0.0528P)^2^+1.8086P] where P=(Fo^2^+2Fc^2^)/3'
_atom_sites_solution_primary     dual
_atom_sites_solution_secondary   difmap
_atom_sites_solution_hydrogens   geom
_refine_ls_hydrogen_treatment    mixed
_refine_ls_extinction_method     none
_refine_ls_extinction_coef       .
_refine_ls_number_reflns         7484
_refine_ls_number_parameters     390
_refine_ls_number_restraints     114
_refine_ls_R_factor_all          0.0597
_refine_ls_R_factor_gt           0.0434
_refine_ls_wR_factor_ref         0.1203
_refine_ls_wR_factor_gt          0.1074
_refine_ls_goodness_of_fit_ref   1.038
_refine_ls_restrained_S_all      1.040
_refine_ls_shift/su_max          0.001
_refine_ls_shift/su_mean         0.000

loop_
_atom_site_label
_atom_site_type_symbol
_atom_site_fract_x
_atom_site_fract_y
_atom_site_fract_z
_atom_site_U_iso_or_equiv
_atom_site_adp_type
_atom_site_occupancy
_atom_site_site_symmetry_order
_atom_site_calc_flag
_atom_site_refinement_flags_posn
_atom_site_refinement_flags_adp
_atom_site_refinement_flags_occupancy
_atom_site_disorder_assembly
_atom_site_disorder_group
O1 O 0.55232(4) 0.24895(5) 0.90068(4) 0.0357(2) Uani 1 1 d . . . A 1
N1 N 0.60044(6) 0.35185(6) 0.96497(5) 0.0353(2) Uani 1 1 d . . . A 1
N2 N 0.66679(5) 0.27799(6) 0.88652(5) 0.0313(2) Uani 1 1 d . . . A 1
C1 C 0.60735(6) 0.29246(7) 0.91804(6) 0.0296(2) Uani 1 1 d . . . A 1
C2 C 0.65839(8) 0.40567(8) 0.98517(7) 0.0416(3) Uani 1 1 d . . . A 1
H2A H 0.654930 0.418611 1.034703 0.050 Uiso 1 1 calc R U . A 1
H2B H 0.655903 0.458597 0.959382 0.050 Uiso 1 1 calc R U . A 1
C3 C 0.72676(7) 0.36347(9) 0.97077(7) 0.0418(3) Uani 1 1 d . . . A 1
H3A H 0.733462 0.316672 1.003073 0.050 Uiso 1 1 calc R U . A 1
H3B H 0.765310 0.403397 0.977399 0.050 Uiso 1 1 calc R U . A 1
C4 C 0.72736(7) 0.33155(9) 0.89803(7) 0.0424(3) Uani 1 1 d . . . A 1
H4A H 0.726255 0.378916 0.865633 0.051 Uiso 1 1 calc R U . A 1
H4B H 0.770524 0.299649 0.889695 0.051 Uiso 1 1 calc R U . A 1
C5 C 0.53182(8) 0.37515(11) 0.99006(8) 0.0519(4) Uani 1 1 d . . . A 1
H5A H 0.536725 0.410964 1.030437 0.078 Uiso 0.55(2) 1 calc R U P B 1
H5B H 0.505889 0.324973 1.002585 0.078 Uiso 0.55(2) 1 calc R U P B 1
H5C H 0.506705 0.405170 0.954022 0.078 Uiso 0.55(2) 1 calc R U P B 1
H5D H 0.496154 0.349774 0.960926 0.078 Uiso 0.45(2) 1 calc R U P B 1
H5E H 0.526990 0.435765 0.988778 0.078 Uiso 0.45(2) 1 calc R U P B 1
H5F H 0.526174 0.355568 1.037340 0.078 Uiso 0.45(2) 1 calc R U P B 1
C6 C 0.67171(7) 0.21670(8) 0.83139(7) 0.0398(3) Uani 1 1 d . . . A 1
H6A H 0.628385 0.216493 0.804984 0.060 Uiso 1 1 calc R U . A 1
H6B H 0.679503 0.161458 0.851125 0.060 Uiso 1 1 calc R U . A 1
H6C H 0.710536 0.231052 0.801107 0.060 Uiso 1 1 calc R U . A 1
N3 N 0.46610(6) 0.13765(7) 0.89855(6) 0.0386(2) Uani 0.884(5) 1 d D U P A 1
C7 C 0.40916(10) 0.19852(15) 0.9072(2) 0.0707(8) Uani 0.884(5) 1 d D U P A 1
H7A H 0.422903 0.251813 0.886995 0.106 Uiso 0.884(5) 1 calc R U P A 1
H7B H 0.399558 0.206119 0.956182 0.106 Uiso 0.884(5) 1 calc R U P A 1
H7C H 0.367295 0.177947 0.884175 0.106 Uiso 0.884(5) 1 calc R U P A 1
C8 C 0.44494(17) 0.05711(17) 0.93021(18) 0.0726(8) Uani 0.884(5) 1 d D U P A 1
H8A H 0.401277 0.038245 0.909562 0.109 Uiso 0.884(5) 1 calc R U P A 1
H8B H 0.438445 0.064718 0.979677 0.109 Uiso 0.884(5) 1 calc R U P A 1
H8C H 0.481193 0.015469 0.922176 0.109 Uiso 0.884(5) 1 calc R U P A 1
C9 C 0.47834(14) 0.12204(16) 0.82475(10) 0.0622(6) Uani 0.884(5) 1 d D U P A 1
H9A H 0.435986 0.099553 0.803910 0.093 Uiso 0.884(5) 1 calc R U P A 1
H9B H 0.516290 0.081954 0.819433 0.093 Uiso 0.884(5) 1 calc R U P A 1
H9C H 0.490838 0.174266 0.802015 0.093 Uiso 0.884(5) 1 calc R U P A 1
N3B N 0.46610(6) 0.13765(7) 0.89855(6) 0.0386(2) Uani 0.116(5) 1 d D U P A 2
C7B C 0.4200(9) 0.1986(9) 0.8623(11) 0.056(3) Uani 0.116(5) 1 d D U P A 2
H7D H 0.393975 0.231024 0.896197 0.084 Uiso 0.116(5) 1 calc R U P A 2
H7E H 0.387464 0.168494 0.832670 0.084 Uiso 0.116(5) 1 calc R U P A 2
H7F H 0.448486 0.236021 0.834342 0.084 Uiso 0.116(5) 1 calc R U P A 2
C8B C 0.4225(9) 0.0855(13) 0.9437(9) 0.055(4) Uani 0.116(5) 1 d D U P A 2
H8D H 0.383805 0.062366 0.917197 0.082 Uiso 0.116(5) 1 calc R U P A 2
H8E H 0.404152 0.119545 0.981303 0.082 Uiso 0.116(5) 1 calc R U P A 2
H8F H 0.450540 0.040167 0.962606 0.082 Uiso 0.116(5) 1 calc R U P A 2
C9B C 0.5059(10) 0.0893(12) 0.8488(11) 0.069(4) Uani 0.116(5) 1 d D U P A 2
H9D H 0.475147 0.049559 0.825859 0.103 Uiso 0.116(5) 1 calc R U P A 2
H9E H 0.543092 0.059220 0.872498 0.103 Uiso 0.116(5) 1 calc R U P A 2
H9F H 0.526243 0.126837 0.814628 0.103 Uiso 0.116(5) 1 calc R U P A 2
C10 C 0.70795(6) 0.47709(7) 0.74046(6) 0.0289(2) Uani 1 1 d . . . . .
C11 C 0.68968(6) 0.54133(7) 0.78547(6) 0.0325(2) Uani 1 1 d . . . . .
H11 H 0.720889 0.586610 0.790855 0.039 Uiso 1 1 calc R U . . .
C12 C 0.62792(7) 0.54197(8) 0.82270(6) 0.0376(3) Uani 1 1 d . . . . .
H12 H 0.618360 0.586442 0.853342 0.045 Uiso 1 1 calc R U . . .
C13 C 0.58045(7) 0.47805(9) 0.81522(7) 0.0402(3) Uani 1 1 d . . . . .
H13 H 0.537868 0.478632 0.839848 0.048 Uiso 1 1 calc R U . . .
C14 C 0.59613(7) 0.41334(9) 0.77124(8) 0.0429(3) Uani 1 1 d . . . . .
H14 H 0.563968 0.369158 0.765198 0.051 Uiso 1 1 calc R U . . .
C15 C 0.65880(7) 0.41267(7) 0.73581(7) 0.0376(3) Uani 1 1 d . . . . .
H15 H 0.668909 0.366516 0.707099 0.045 Uiso 1 1 calc R U . . .
C16 C 0.77951(6) 0.43041(6) 0.62476(6) 0.0279(2) Uani 1 1 d . . . . .
C17 C 0.71890(7) 0.42918(8) 0.58515(7) 0.0400(3) Uani 1 1 d . . . . .
H17 H 0.676762 0.447409 0.605566 0.048 Uiso 1 1 calc R U . . .
C18 C 0.71744(8) 0.40247(10) 0.51718(8) 0.0487(4) Uani 1 1 d . . . . .
H18 H 0.674928 0.403066 0.492426 0.058 Uiso 1 1 calc R U . . .
C19 C 0.77720(8) 0.37525(8) 0.48573(7) 0.0437(3) Uani 1 1 d . . . . .
H19 H 0.776442 0.356667 0.439475 0.052 Uiso 1 1 calc R U . . .
C20 C 0.83825(8) 0.37550(8) 0.52272(7) 0.0402(3) Uani 1 1 d . . . . .
H20 H 0.880055 0.357060 0.501752 0.048 Uiso 1 1 calc R U . . .
C21 C 0.83914(7) 0.40254(8) 0.59056(6) 0.0330(3) Uani 1 1 d . . . . .
H21 H 0.882013 0.402081 0.614692 0.040 Uiso 1 1 calc R U . . .
C22 C 0.81972(6) 0.56195(7) 0.68820(6) 0.0270(2) Uani 1 1 d . . . . .
C23 C 0.78061(7) 0.62947(7) 0.66410(6) 0.0310(2) Uani 1 1 d . . . . .
H23 H 0.731495 0.624132 0.662232 0.037 Uiso 1 1 calc R U . . .
C24 C 0.81046(8) 0.70397(7) 0.64279(6) 0.0365(3) Uani 1 1 d . . . . .
H24 H 0.781815 0.748022 0.626874 0.044 Uiso 1 1 calc R U . . .
C25 C 0.88186(8) 0.71381(8) 0.64479(7) 0.0391(3) Uani 1 1 d . . . . .
H25 H 0.902678 0.764253 0.629992 0.047 Uiso 1 1 calc R U . . .
C26 C 0.92245(7) 0.64894(8) 0.66873(7) 0.0379(3) Uani 1 1 d . . . . .
H26 H 0.971505 0.655005 0.670740 0.045 Uiso 1 1 calc R U . . .
C27 C 0.89171(6) 0.57475(7) 0.68989(6) 0.0321(2) Uani 1 1 d . . . . .
H27 H 0.920712 0.531190 0.706086 0.038 Uiso 1 1 calc R U . . .
C28 C 0.83179(6) 0.41376(7) 0.75420(6) 0.0284(2) Uani 1 1 d . . . . .
C29 C 0.86114(7) 0.44730(9) 0.81393(7) 0.0406(3) Uani 1 1 d . . . . .
H29 H 0.854661 0.504748 0.823178 0.049 Uiso 1 1 calc R U . . .
C30 C 0.89931(8) 0.40002(11) 0.86014(8) 0.0530(4) Uani 1 1 d . . . . .
H30 H 0.918410 0.425524 0.899847 0.064 Uiso 1 1 calc R U . . .
C31 C 0.90968(8) 0.31629(11) 0.84879(8) 0.0537(4) Uani 1 1 d . . . . .
H31 H 0.936599 0.284042 0.879771 0.064 Uiso 1 1 calc R U . . .
C32 C 0.88016(8) 0.28039(9) 0.79156(8) 0.0481(4) Uani 1 1 d . . . . .
H32 H 0.885922 0.222572 0.783447 0.058 Uiso 1 1 calc R U . . .
C33 C 0.84197(7) 0.32827(7) 0.74559(6) 0.0354(3) Uani 1 1 d . . . . .
H33 H 0.821978 0.301825 0.706746 0.043 Uiso 1 1 calc R U . . .
B1 B 0.53423(9) 0.16854(11) 0.93641(8) 0.0444(4) Uani 1 1 d . . . . .
H1A H 0.52387(13) 0.17948(15) 0.9936(6) 0.053 Uiso 1 1 calc R U . A 1
H1B H 0.5782(5) 0.1210(5) 0.93076(10) 0.053 Uiso 1 1 calc R U . A 1
B2 B 0.78410(7) 0.47064(7) 0.70248(7) 0.0269(2) Uani 1 1 d . . . . .

loop_
_atom_site_aniso_label
_atom_site_aniso_U_11
_atom_site_aniso_U_22
_atom_site_aniso_U_33
_atom_site_aniso_U_23
_atom_site_aniso_U_13
_atom_site_aniso_U_12
O1 0.0332(4) 0.0379(4) 0.0361(4) -0.0007(4) -0.0062(4) -0.0052(4)
N1 0.0402(6) 0.0350(5) 0.0308(5) -0.0081(4) -0.0010(4) 0.0038(4)
N2 0.0335(5) 0.0320(5) 0.0284(5) -0.0059(4) 0.0022(4) -0.0037(4)
C1 0.0344(6) 0.0288(5) 0.0256(5) -0.0009(4) -0.0025(4) 0.0001(4)
C2 0.0584(9) 0.0303(6) 0.0360(6) -0.0068(5) -0.0091(6) -0.0036(6)
C3 0.0447(7) 0.0447(7) 0.0360(6) -0.0018(5) -0.0054(5) -0.0138(6)
C4 0.0389(7) 0.0515(8) 0.0367(7) -0.0027(6) 0.0033(5) -0.0150(6)
C5 0.0488(9) 0.0617(9) 0.0453(8) -0.0146(7) 0.0037(6) 0.0183(7)
C6 0.0456(7) 0.0411(7) 0.0327(6) -0.0114(5) 0.0047(5) 0.0013(6)
N3 0.0318(5) 0.0374(5) 0.0467(6) -0.0033(5) -0.0071(5) -0.0024(4)
C7 0.0295(9) 0.0641(13) 0.119(2) -0.0256(15) -0.0129(12) 0.0065(8)
C8 0.0650(17) 0.0565(14) 0.096(2) 0.0101(14) -0.0070(14) -0.0276(12)
C9 0.0715(14) 0.0687(14) 0.0462(10) -0.0192(9) -0.0209(10) -0.0047(11)
N3B 0.0318(5) 0.0374(5) 0.0467(6) -0.0033(5) -0.0071(5) -0.0024(4)
C7B 0.047(6) 0.048(6) 0.071(7) -0.003(6) -0.027(6) 0.005(5)
C8B 0.050(7) 0.061(8) 0.054(7) 0.014(6) -0.013(6) -0.012(6)
C9B 0.062(8) 0.065(8) 0.080(9) -0.021(7) 0.007(7) -0.011(7)
C10 0.0289(6) 0.0241(5) 0.0339(6) 0.0028(4) -0.0036(4) 0.0010(4)
C11 0.0352(6) 0.0303(5) 0.0321(6) -0.0007(5) 0.0001(5) -0.0016(5)
C12 0.0418(7) 0.0384(6) 0.0325(6) 0.0037(5) 0.0037(5) 0.0061(5)
C13 0.0310(6) 0.0484(7) 0.0411(7) 0.0146(6) 0.0035(5) 0.0046(5)
C14 0.0338(7) 0.0401(7) 0.0547(8) 0.0078(6) -0.0023(6) -0.0080(5)
C15 0.0360(7) 0.0280(5) 0.0486(7) -0.0009(5) 0.0001(5) -0.0028(5)
C16 0.0332(6) 0.0193(4) 0.0311(5) 0.0016(4) -0.0064(4) 0.0008(4)
C17 0.0369(7) 0.0399(7) 0.0433(7) -0.0044(5) -0.0120(5) 0.0065(5)
C18 0.0490(8) 0.0539(8) 0.0431(7) -0.0025(6) -0.0218(6) -0.0019(7)
C19 0.0595(9) 0.0405(7) 0.0311(6) -0.0032(5) -0.0083(6) -0.0053(6)
C20 0.0479(8) 0.0410(7) 0.0317(6) -0.0001(5) 0.0009(5) 0.0027(6)
C21 0.0352(6) 0.0343(6) 0.0295(6) 0.0020(5) -0.0040(5) 0.0020(5)
C22 0.0319(6) 0.0242(5) 0.0249(5) -0.0028(4) -0.0008(4) -0.0001(4)
C23 0.0367(6) 0.0255(5) 0.0307(5) -0.0010(4) -0.0002(5) 0.0016(4)
C24 0.0543(8) 0.0237(5) 0.0313(6) 0.0000(4) 0.0031(5) 0.0035(5)
C25 0.0557(8) 0.0271(6) 0.0345(6) -0.0018(5) 0.0097(6) -0.0097(5)
C26 0.0386(7) 0.0387(6) 0.0363(6) -0.0030(5) 0.0053(5) -0.0104(5)
C27 0.0332(6) 0.0303(5) 0.0327(6) -0.0010(5) 0.0000(5) -0.0019(5)
C28 0.0269(5) 0.0288(5) 0.0293(5) 0.0033(4) 0.0003(4) -0.0008(4)
C29 0.0460(7) 0.0393(7) 0.0364(6) 0.0040(5) -0.0082(6) -0.0092(6)
C30 0.0503(9) 0.0689(10) 0.0398(7) 0.0158(7) -0.0161(6) -0.0154(7)
C31 0.0434(8) 0.0701(10) 0.0476(8) 0.0274(8) -0.0044(6) 0.0108(7)
C32 0.0539(9) 0.0440(7) 0.0463(8) 0.0153(6) 0.0096(6) 0.0197(6)
C33 0.0416(7) 0.0321(6) 0.0326(6) 0.0043(5) 0.0031(5) 0.0073(5)
B1 0.0414(8) 0.0511(9) 0.0407(8) 0.0081(7) -0.0132(6) -0.0137(7)
B2 0.0288(6) 0.0220(5) 0.0298(6) 0.0000(4) -0.0042(5) 0.0004(4)

_geom_special_details            
;
 All esds (except the esd in the dihedral angle between two l.s. planes)
 are estimated using the full covariance matrix.  The cell esds are taken
 into account individually in the estimation of esds in distances, angles
 and torsion angles; correlations between esds in cell parameters are only
 used when they are defined by crystal symmetry.  An approximate (isotropic)
 treatment of cell esds is used for estimating esds involving l.s. planes.
;

loop_
_geom_bond_atom_site_label_1
_geom_bond_atom_site_label_2
_geom_bond_distance
_geom_bond_site_symmetry_2
_geom_bond_publ_flag
O1 C1 1.3140(15) . ?
O1 B1 1.5100(18) . ?
N1 C1 1.3294(15) . ?
N1 C5 1.4575(19) . ?
N1 C2 1.4658(18) . ?
N2 C1 1.3194(16) . ?
N2 C6 1.4615(15) . ?
N2 C4 1.4670(17) . ?
C2 C3 1.507(2) . ?
C2 H2A 0.9900 . ?
C2 H2B 0.9900 . ?
C3 C4 1.5079(19) . ?
C3 H3A 0.9900 . ?
C3 H3B 0.9900 . ?
C4 H4A 0.9900 . ?
C4 H4B 0.9900 . ?
C5 H5A 0.9800 . ?
C5 H5B 0.9800 . ?
C5 H5C 0.9800 . ?
C5 H5D 0.9800 . ?
C5 H5E 0.9800 . ?
C5 H5F 0.9800 . ?
C6 H6A 0.9800 . ?
C6 H6B 0.9800 . ?
C6 H6C 0.9800 . ?
N3 C9 1.479(2) . ?
N3 C7 1.479(2) . ?
N3 C8 1.492(3) . ?
N3 B1 1.5848(19) . ?
C7 H7A 0.9800 . ?
C7 H7B 0.9800 . ?
C7 H7C 0.9800 . ?
C8 H8A 0.9800 . ?
C8 H8B 0.9800 . ?
C8 H8C 0.9800 . ?
C9 H9A 0.9800 . ?
C9 H9B 0.9800 . ?
C9 H9C 0.9800 . ?
N3B C9B 1.460(12) . ?
N3B C8B 1.477(13) . ?
N3B C7B 1.499(11) . ?
N3B B1 1.5848(19) . ?
C7B H7D 0.9800 . ?
C7B H7E 0.9800 . ?
C7B H7F 0.9800 . ?
C8B H8D 0.9800 . ?
C8B H8E 0.9800 . ?
C8B H8F 0.9800 . ?
C9B H9D 0.9800 . ?
C9B H9E 0.9800 . ?
C9B H9F 0.9800 . ?
C10 C11 1.4006(16) . ?
C10 C15 1.4061(17) . ?
C10 B2 1.6454(19) . ?
C11 C12 1.3930(19) . ?
C11 H11 0.9500 . ?
C12 C13 1.383(2) . ?
C12 H12 0.9500 . ?
C13 C14 1.382(2) . ?
C13 H13 0.9500 . ?
C14 C15 1.390(2) . ?
C14 H14 0.9500 . ?
C15 H15 0.9500 . ?
C16 C17 1.3992(17) . ?
C16 C21 1.4010(18) . ?
C16 B2 1.6498(17) . ?
C17 C18 1.393(2) . ?
C17 H17 0.9500 . ?
C18 C19 1.375(2) . ?
C18 H18 0.9500 . ?
C19 C20 1.379(2) . ?
C19 H19 0.9500 . ?
C20 C21 1.3921(18) . ?
C20 H20 0.9500 . ?
C21 H21 0.9500 . ?
C22 C27 1.4014(19) . ?
C22 C23 1.4027(16) . ?
C22 B2 1.6448(16) . ?
C23 C24 1.3926(17) . ?
C23 H23 0.9500 . ?
C24 C25 1.384(2) . ?
C24 H24 0.9500 . ?
C25 C26 1.385(2) . ?
C25 H25 0.9500 . ?
C26 C27 1.3946(17) . ?
C26 H26 0.9500 . ?
C27 H27 0.9500 . ?
C28 C33 1.3994(16) . ?
C28 C29 1.4019(17) . ?
C28 B2 1.6421(17) . ?
C29 C30 1.389(2) . ?
C29 H29 0.9500 . ?
C30 C31 1.380(3) . ?
C30 H30 0.9500 . ?
C31 C32 1.379(2) . ?
C31 H31 0.9500 . ?
C32 C33 1.3916(18) . ?
C32 H32 0.9500 . ?
C33 H33 0.9500 . ?
B1 H1A 1.146(12) . ?
B1 H1B 1.146(12) . ?

loop_
_geom_angle_atom_site_label_1
_geom_angle_atom_site_label_2
_geom_angle_atom_site_label_3
_geom_angle
_geom_angle_site_symmetry_1
_geom_angle_site_symmetry_3
_geom_angle_publ_flag
C1 O1 B1 121.58(10) . . ?
C1 N1 C5 120.42(11) . . ?
C1 N1 C2 122.22(11) . . ?
C5 N1 C2 116.59(11) . . ?
C1 N2 C6 121.18(10) . . ?
C1 N2 C4 120.95(11) . . ?
C6 N2 C4 117.21(10) . . ?
O1 C1 N2 119.02(11) . . ?
O1 C1 N1 118.65(11) . . ?
N2 C1 N1 122.28(11) . . ?
N1 C2 C3 110.38(11) . . ?
N1 C2 H2A 109.6 . . ?
C3 C2 H2A 109.6 . . ?
N1 C2 H2B 109.6 . . ?
C3 C2 H2B 109.6 . . ?
H2A C2 H2B 108.1 . . ?
C2 C3 C4 109.59(12) . . ?
C2 C3 H3A 109.8 . . ?
C4 C3 H3A 109.8 . . ?
C2 C3 H3B 109.8 . . ?
C4 C3 H3B 109.8 . . ?
H3A C3 H3B 108.2 . . ?
N2 C4 C3 109.74(11) . . ?
N2 C4 H4A 109.7 . . ?
C3 C4 H4A 109.7 . . ?
N2 C4 H4B 109.7 . . ?
C3 C4 H4B 109.7 . . ?
H4A C4 H4B 108.2 . . ?
N1 C5 H5A 109.5 . . ?
N1 C5 H5B 109.5 . . ?
H5A C5 H5B 109.5 . . ?
N1 C5 H5C 109.5 . . ?
H5A C5 H5C 109.5 . . ?
H5B C5 H5C 109.5 . . ?
N1 C5 H5D 109.5 . . ?
H5A C5 H5D 141.1 . . ?
H5B C5 H5D 56.3 . . ?
H5C C5 H5D 56.3 . . ?
N1 C5 H5E 109.5 . . ?
H5A C5 H5E 56.3 . . ?
H5B C5 H5E 141.1 . . ?
H5C C5 H5E 56.3 . . ?
H5D C5 H5E 109.5 . . ?
N1 C5 H5F 109.5 . . ?
H5A C5 H5F 56.3 . . ?
H5B C5 H5F 56.3 . . ?
H5C C5 H5F 141.1 . . ?
H5D C5 H5F 109.5 . . ?
H5E C5 H5F 109.5 . . ?
N2 C6 H6A 109.5 . . ?
N2 C6 H6B 109.5 . . ?
H6A C6 H6B 109.5 . . ?
N2 C6 H6C 109.5 . . ?
H6A C6 H6C 109.5 . . ?
H6B C6 H6C 109.5 . . ?
C9 N3 C7 109.95(18) . . ?
C9 N3 C8 107.35(18) . . ?
C7 N3 C8 109.00(18) . . ?
C9 N3 B1 111.98(14) . . ?
C7 N3 B1 110.63(14) . . ?
C8 N3 B1 107.80(15) . . ?
N3 C7 H7A 109.5 . . ?
N3 C7 H7B 109.5 . . ?
H7A C7 H7B 109.5 . . ?
N3 C7 H7C 109.5 . . ?
H7A C7 H7C 109.5 . . ?
H7B C7 H7C 109.5 . . ?
N3 C8 H8A 109.5 . . ?
N3 C8 H8B 109.5 . . ?
H8A C8 H8B 109.5 . . ?
N3 C8 H8C 109.5 . . ?
H8A C8 H8C 109.5 . . ?
H8B C8 H8C 109.5 . . ?
N3 C9 H9A 109.5 . . ?
N3 C9 H9B 109.5 . . ?
H9A C9 H9B 109.5 . . ?
N3 C9 H9C 109.5 . . ?
H9A C9 H9C 109.5 . . ?
H9B C9 H9C 109.5 . . ?
C9B N3B C8B 113.1(10) . . ?
C9B N3B C7B 110.2(11) . . ?
C8B N3B C7B 108.4(10) . . ?
C9B N3B B1 92.4(9) . . ?
C8B N3B B1 111.8(8) . . ?
C7B N3B B1 120.3(6) . . ?
N3B C7B H7D 109.5 . . ?
N3B C7B H7E 109.5 . . ?
H7D C7B H7E 109.5 . . ?
N3B C7B H7F 109.5 . . ?
H7D C7B H7F 109.5 . . ?
H7E C7B H7F 109.5 . . ?
N3B C8B H8D 109.5 . . ?
N3B C8B H8E 109.5 . . ?
H8D C8B H8E 109.5 . . ?
N3B C8B H8F 109.5 . . ?
H8D C8B H8F 109.5 . . ?
H8E C8B H8F 109.5 . . ?
N3B C9B H9D 109.5 . . ?
N3B C9B H9E 109.5 . . ?
H9D C9B H9E 109.5 . . ?
N3B C9B H9F 109.5 . . ?
H9D C9B H9F 109.5 . . ?
H9E C9B H9F 109.5 . . ?
C11 C10 C15 114.55(11) . . ?
C11 C10 B2 123.50(10) . . ?
C15 C10 B2 121.60(10) . . ?
C12 C11 C10 123.09(12) . . ?
C12 C11 H11 118.5 . . ?
C10 C11 H11 118.5 . . ?
C13 C12 C11 120.22(12) . . ?
C13 C12 H12 119.9 . . ?
C11 C12 H12 119.9 . . ?
C14 C13 C12 118.77(12) . . ?
C14 C13 H13 120.6 . . ?
C12 C13 H13 120.6 . . ?
C13 C14 C15 120.23(12) . . ?
C13 C14 H14 119.9 . . ?
C15 C14 H14 119.9 . . ?
C14 C15 C10 123.10(12) . . ?
C14 C15 H15 118.4 . . ?
C10 C15 H15 118.4 . . ?
C17 C16 C21 114.57(11) . . ?
C17 C16 B2 123.85(11) . . ?
C21 C16 B2 121.25(10) . . ?
C18 C17 C16 123.10(13) . . ?
C18 C17 H17 118.4 . . ?
C16 C17 H17 118.4 . . ?
C19 C18 C17 120.35(13) . . ?
C19 C18 H18 119.8 . . ?
C17 C18 H18 119.8 . . ?
C18 C19 C20 118.62(13) . . ?
C18 C19 H19 120.7 . . ?
C20 C19 H19 120.7 . . ?
C19 C20 C21 120.53(13) . . ?
C19 C20 H20 119.7 . . ?
C21 C20 H20 119.7 . . ?
C20 C21 C16 122.83(12) . . ?
C20 C21 H21 118.6 . . ?
C16 C21 H21 118.6 . . ?
C27 C22 C23 115.13(11) . . ?
C27 C22 B2 122.65(10) . . ?
C23 C22 B2 121.64(11) . . ?
C24 C23 C22 123.03(12) . . ?
C24 C23 H23 118.5 . . ?
C22 C23 H23 118.5 . . ?
C25 C24 C23 119.98(12) . . ?
C25 C24 H24 120.0 . . ?
C23 C24 H24 120.0 . . ?
C24 C25 C26 118.93(11) . . ?
C24 C25 H25 120.5 . . ?
C26 C25 H25 120.5 . . ?
C25 C26 C27 120.35(13) . . ?
C25 C26 H26 119.8 . . ?
C27 C26 H26 119.8 . . ?
C26 C27 C22 122.58(12) . . ?
C26 C27 H27 118.7 . . ?
C22 C27 H27 118.7 . . ?
C33 C28 C29 114.93(11) . . ?
C33 C28 B2 123.53(10) . . ?
C29 C28 B2 121.37(10) . . ?
C30 C29 C28 122.74(13) . . ?
C30 C29 H29 118.6 . . ?
C28 C29 H29 118.6 . . ?
C31 C30 C29 120.47(14) . . ?
C31 C30 H30 119.8 . . ?
C29 C30 H30 119.8 . . ?
C32 C31 C30 118.64(13) . . ?
C32 C31 H31 120.7 . . ?
C30 C31 H31 120.7 . . ?
C31 C32 C33 120.44(14) . . ?
C31 C32 H32 119.8 . . ?
C33 C32 H32 119.8 . . ?
C32 C33 C28 122.74(13) . . ?
C32 C33 H33 118.6 . . ?
C28 C33 H33 118.6 . . ?
O1 B1 N3 104.17(11) . . ?
O1 B1 H1A 110.9 . . ?
N3 B1 H1A 110.9 . . ?
O1 B1 H1B 110.9 . . ?
N3 B1 H1B 110.9 . . ?
H1A B1 H1B 108.9 . . ?
C28 B2 C22 111.63(9) . . ?
C28 B2 C10 104.89(9) . . ?
C22 B2 C10 113.03(9) . . ?
C28 B2 C16 112.02(9) . . ?
C22 B2 C16 102.55(9) . . ?
C10 B2 C16 112.96(9) . . ?

loop_
_geom_torsion_atom_site_label_1
_geom_torsion_atom_site_label_2
_geom_torsion_atom_site_label_3
_geom_torsion_atom_site_label_4
_geom_torsion
_geom_torsion_site_symmetry_1
_geom_torsion_site_symmetry_2
_geom_torsion_site_symmetry_3
_geom_torsion_site_symmetry_4
_geom_torsion_publ_flag
B1 O1 C1 N2 90.74(15) . . . . ?
B1 O1 C1 N1 -91.86(15) . . . . ?
C6 N2 C1 O1 2.08(17) . . . . ?
C4 N2 C1 O1 172.49(11) . . . . ?
C6 N2 C1 N1 -175.22(11) . . . . ?
C4 N2 C1 N1 -4.82(18) . . . . ?
C5 N1 C1 O1 -7.71(18) . . . . ?
C2 N1 C1 O1 -177.31(11) . . . . ?
C5 N1 C1 N2 169.60(12) . . . . ?
C2 N1 C1 N2 0.00(18) . . . . ?
C1 N1 C2 C3 -23.91(17) . . . . ?
C5 N1 C2 C3 166.11(12) . . . . ?
N1 C2 C3 C4 50.26(15) . . . . ?
C1 N2 C4 C3 32.82(17) . . . . ?
C6 N2 C4 C3 -156.41(12) . . . . ?
C2 C3 C4 N2 -54.56(15) . . . . ?
C15 C10 C11 C12 -0.12(18) . . . . ?
B2 C10 C11 C12 -173.31(11) . . . . ?
C10 C11 C12 C13 -1.35(19) . . . . ?
C11 C12 C13 C14 1.13(19) . . . . ?
C12 C13 C14 C15 0.5(2) . . . . ?
C13 C14 C15 C10 -2.1(2) . . . . ?
C11 C10 C15 C14 1.82(18) . . . . ?
B2 C10 C15 C14 175.16(12) . . . . ?
C21 C16 C17 C18 0.03(19) . . . . ?
B2 C16 C17 C18 173.46(12) . . . . ?
C16 C17 C18 C19 0.3(2) . . . . ?
C17 C18 C19 C20 -0.4(2) . . . . ?
C18 C19 C20 C21 0.2(2) . . . . ?
C19 C20 C21 C16 0.1(2) . . . . ?
C17 C16 C21 C20 -0.22(17) . . . . ?
B2 C16 C21 C20 -173.84(11) . . . . ?
C27 C22 C23 C24 0.42(17) . . . . ?
B2 C22 C23 C24 -171.11(11) . . . . ?
C22 C23 C24 C25 0.05(18) . . . . ?
C23 C24 C25 C26 -0.53(18) . . . . ?
C24 C25 C26 C27 0.52(19) . . . . ?
C25 C26 C27 C22 -0.02(19) . . . . ?
C23 C22 C27 C26 -0.44(17) . . . . ?
B2 C22 C27 C26 171.00(11) . . . . ?
C33 C28 C29 C30 1.9(2) . . . . ?
B2 C28 C29 C30 177.27(13) . . . . ?
C28 C29 C30 C31 -0.3(2) . . . . ?
C29 C30 C31 C32 -1.4(2) . . . . ?
C30 C31 C32 C33 1.3(2) . . . . ?
C31 C32 C33 C28 0.4(2) . . . . ?
C29 C28 C33 C32 -1.94(19) . . . . ?
B2 C28 C33 C32 -177.20(12) . . . . ?
C1 O1 B1 N3 -179.05(10) . . . . ?
C9 N3 B1 O1 61.32(18) . . . . ?
C7 N3 B1 O1 -61.7(2) . . . . ?
C8 N3 B1 O1 179.19(18) . . . . ?
C33 C28 B2 C22 -140.22(11) . . . . ?
C29 C28 B2 C22 44.82(15) . . . . ?
C33 C28 B2 C10 97.03(13) . . . . ?
C29 C28 B2 C10 -77.93(13) . . . . ?
C33 C28 B2 C16 -25.85(15) . . . . ?
C29 C28 B2 C16 159.18(11) . . . . ?
C27 C22 B2 C28 29.06(15) . . . . ?
C23 C22 B2 C28 -160.05(10) . . . . ?
C27 C22 B2 C10 147.03(11) . . . . ?
C23 C22 B2 C10 -42.08(14) . . . . ?
C27 C22 B2 C16 -91.04(12) . . . . ?
C23 C22 B2 C16 79.85(12) . . . . ?
C11 C10 B2 C28 91.80(12) . . . . ?
C15 C10 B2 C28 -80.93(13) . . . . ?
C11 C10 B2 C22 -30.04(15) . . . . ?
C15 C10 B2 C22 157.23(11) . . . . ?
C11 C10 B2 C16 -145.92(11) . . . . ?
C15 C10 B2 C16 41.35(14) . . . . ?
C17 C16 B2 C28 139.81(12) . . . . ?
C21 C16 B2 C28 -47.18(14) . . . . ?
C17 C16 B2 C22 -100.36(13) . . . . ?
C21 C16 B2 C22 72.65(12) . . . . ?
C17 C16 B2 C10 21.62(15) . . . . ?
C21 C16 B2 C10 -165.37(10) . . . . ?

_refine_diff_density_max         0.301
_refine_diff_density_min         -0.217
_refine_diff_density_rms         0.038

_shelx_res_file                  
;
TITL Pbca_a.res in Pbca
    JD_01_10_24_A_0m.res
    created by SHELXL-2019/3 at 09:51:39 on 17-Jan-2024
REM Old TITL Pbca in Pbca
REM SHELXT solution in Pbca: R1 0.193, Rweak 0.012, Alpha 0.028
REM <I/s>   0.371 for  625 systematic absences,  Orientation as input
REM Formula found by SHELXT:  C34 B N3 O
CELL  0.71073  19.2487   16.0888   19.4919   90.0000   90.0000   90.0000
ZERR    8.000   0.0115    0.0028    0.0055    0.0000    0.0000    0.0000
LATT  1
SYMM 1/2-X, -Y, 1/2+Z
SYMM -X, 1/2+Y, 1/2-Z
SYMM 1/2+X, 1/2-Y, -Z
SFAC C H B N O
UNIT 264 344 16 24 8
OMIT 0 0 2
OMIT 4 3 2
OMIT 1 1 1
TEMP -123.150
SIZE 0.32 0.29 0.15
L.S. 10
BOND $H
ACTA
CONF
LIST 4
FMAP 2
PLAN 20
SIMU 0.01 N3 > C9B
EADP N3 N3B
EXYZ N3 N3B
WGHT    0.052800    1.808600
FVAR       0.37027   0.55215   0.88402
PART 1
O1    5    0.552323    0.248948    0.900684    11.00000    0.03324    0.03788 =
         0.03606   -0.00069   -0.00615   -0.00519
N1    4    0.600442    0.351850    0.964972    11.00000    0.04015    0.03504 =
         0.03080   -0.00808   -0.00102    0.00384
N2    4    0.666787    0.277995    0.886519    11.00000    0.03353    0.03200 =
         0.02843   -0.00588    0.00219   -0.00374
C1    1    0.607350    0.292464    0.918043    11.00000    0.03442    0.02879 =
         0.02556   -0.00087   -0.00252    0.00006
C2    1    0.658385    0.405666    0.985167    11.00000    0.05844    0.03028 =
         0.03602   -0.00684   -0.00909   -0.00364
AFIX  23
H2A   2    0.654930    0.418611    1.034703    11.00000   -1.20000
H2B   2    0.655903    0.458597    0.959382    11.00000   -1.20000
AFIX   0
C3    1    0.726755    0.363470    0.970767    11.00000    0.04466    0.04471 =
         0.03596   -0.00179   -0.00538   -0.01376
AFIX  23
H3A   2    0.733462    0.316672    1.003073    11.00000   -1.20000
H3B   2    0.765310    0.403397    0.977399    11.00000   -1.20000
AFIX   0
C4    1    0.727360    0.331548    0.898034    11.00000    0.03893    0.05148 =
         0.03669   -0.00265    0.00333   -0.01502
AFIX  23
H4A   2    0.726255    0.378916    0.865633    11.00000   -1.20000
H4B   2    0.770524    0.299649    0.889695    11.00000   -1.20000
AFIX   0
C5    1    0.531820    0.375147    0.990059    11.00000    0.04881    0.06166 =
         0.04534   -0.01460    0.00368    0.01828
AFIX 127
H5A   2    0.536725    0.410964    1.030437    21.00000   -1.50000
H5B   2    0.505889    0.324973    1.002585    21.00000   -1.50000
H5C   2    0.506705    0.405170    0.954022    21.00000   -1.50000
H5D   2    0.496154    0.349774    0.960926   -21.00000   -1.50000
H5E   2    0.526990    0.435765    0.988778   -21.00000   -1.50000
H5F   2    0.526174    0.355568    1.037340   -21.00000   -1.50000
AFIX   0
C6    1    0.671708    0.216701    0.831393    11.00000    0.04559    0.04112 =
         0.03266   -0.01139    0.00467    0.00129
AFIX 137
H6A   2    0.628385    0.216493    0.804984    11.00000   -1.50000
H6B   2    0.679503    0.161458    0.851125    11.00000   -1.50000
H6C   2    0.710536    0.231052    0.801107    11.00000   -1.50000
AFIX   0
PART 1 31
N3    4    0.466097    0.137647    0.898553    31.00000    0.03180    0.03736 =
         0.04666   -0.00328   -0.00705   -0.00235
C7    1    0.409158    0.198519    0.907206    31.00000    0.02947    0.06410 =
         0.11854   -0.02557   -0.01286    0.00654
AFIX 137
H7A   2    0.422903    0.251813    0.886995    31.00000   -1.50000
H7B   2    0.399558    0.206119    0.956182    31.00000   -1.50000
H7C   2    0.367295    0.177947    0.884175    31.00000   -1.50000
AFIX   0
C8    1    0.444939    0.057113    0.930207    31.00000    0.06503    0.05652 =
         0.09633    0.01011   -0.00703   -0.02755
AFIX 137
H8A   2    0.401277    0.038245    0.909562    31.00000   -1.50000
H8B   2    0.438445    0.064718    0.979677    31.00000   -1.50000
H8C   2    0.481193    0.015469    0.922176    31.00000   -1.50000
AFIX   0
C9    1    0.478336    0.122038    0.824751    31.00000    0.07150    0.06875 =
         0.04624   -0.01919   -0.02092   -0.00469
AFIX 137
H9A   2    0.435986    0.099553    0.803910    31.00000   -1.50000
H9B   2    0.516290    0.081954    0.819433    31.00000   -1.50000
H9C   2    0.490838    0.174266    0.802015    31.00000   -1.50000
AFIX   0
PART 2 -31
SAME N3 > C9
N3B   4    0.466097    0.137647    0.898553   -31.00000    0.03180    0.03736 =
         0.04666   -0.00328   -0.00705   -0.00235
C7B   1    0.420018    0.198569    0.862303   -31.00000    0.04748    0.04825 =
         0.07134   -0.00257   -0.02743    0.00463
AFIX 137
H7D   2    0.393975    0.231024    0.896197   -31.00000   -1.50000
H7E   2    0.387464    0.168494    0.832670   -31.00000   -1.50000
H7F   2    0.448486    0.236021    0.834342   -31.00000   -1.50000
AFIX   0
C8B   1    0.422477    0.085547    0.943716   -31.00000    0.04994    0.06054 =
         0.05430    0.01437   -0.01266   -0.01239
AFIX 137
H8D   2    0.383805    0.062366    0.917197   -31.00000   -1.50000
H8E   2    0.404152    0.119545    0.981303   -31.00000   -1.50000
H8F   2    0.450540    0.040167    0.962606   -31.00000   -1.50000
AFIX   0
C9B   1    0.505919    0.089345    0.848794   -31.00000    0.06198    0.06453 =
         0.08042   -0.02050    0.00699   -0.01068
AFIX 137
H9D   2    0.475147    0.049559    0.825859   -31.00000   -1.50000
H9E   2    0.543092    0.059220    0.872498   -31.00000   -1.50000
H9F   2    0.526243    0.126837    0.814628   -31.00000   -1.50000
AFIX   0
PART 0
C10   1    0.707948    0.477087    0.740459    11.00000    0.02886    0.02405 =
         0.03390    0.00282   -0.00361    0.00098
C11   1    0.689683    0.541332    0.785467    11.00000    0.03515    0.03027 =
         0.03213   -0.00067    0.00006   -0.00158
AFIX  43
H11   2    0.720889    0.586610    0.790855    11.00000   -1.20000
AFIX   0
C12   1    0.627917    0.541967    0.822704    11.00000    0.04178    0.03840 =
         0.03252    0.00370    0.00368    0.00611
AFIX  43
H12   2    0.618360    0.586442    0.853342    11.00000   -1.20000
AFIX   0
C13   1    0.580452    0.478053    0.815217    11.00000    0.03097    0.04839 =
         0.04111    0.01462    0.00349    0.00460
AFIX  43
H13   2    0.537868    0.478632    0.839848    11.00000   -1.20000
AFIX   0
C14   1    0.596133    0.413341    0.771238    11.00000    0.03382    0.04008 =
         0.05473    0.00778   -0.00233   -0.00797
AFIX  43
H14   2    0.563968    0.369158    0.765198    11.00000   -1.20000
AFIX   0
C15   1    0.658804    0.412674    0.735810    11.00000    0.03604    0.02799 =
         0.04864   -0.00088    0.00011   -0.00282
AFIX  43
H15   2    0.668909    0.366516    0.707099    11.00000   -1.20000
AFIX   0
C16   1    0.779514    0.430413    0.624764    11.00000    0.03323    0.01927 =
         0.03107    0.00159   -0.00641    0.00081
C17   1    0.718905    0.429176    0.585147    11.00000    0.03685    0.03990 =
         0.04329   -0.00444   -0.01201    0.00653
AFIX  43
H17   2    0.676762    0.447409    0.605566    11.00000   -1.20000
AFIX   0
C18   1    0.717439    0.402471    0.517180    11.00000    0.04905    0.05385 =
         0.04313   -0.00248   -0.02179   -0.00186
AFIX  43
H18   2    0.674928    0.403066    0.492426    11.00000   -1.20000
AFIX   0
C19   1    0.777204    0.375252    0.485729    11.00000    0.05954    0.04052 =
         0.03113   -0.00323   -0.00835   -0.00532
AFIX  43
H19   2    0.776442    0.356667    0.439475    11.00000   -1.20000
AFIX   0
C20   1    0.838254    0.375497    0.522724    11.00000    0.04791    0.04100 =
         0.03175   -0.00013    0.00094    0.00267
AFIX  43
H20   2    0.880055    0.357060    0.501752    11.00000   -1.20000
AFIX   0
C21   1    0.839136    0.402543    0.590557    11.00000    0.03521    0.03433 =
         0.02947    0.00204   -0.00399    0.00198
AFIX  43
H21   2    0.882013    0.402081    0.614692    11.00000   -1.20000
AFIX   0
C22   1    0.819720    0.561946    0.688204    11.00000    0.03187    0.02418 =
         0.02490   -0.00277   -0.00076   -0.00009
C23   1    0.780611    0.629470    0.664101    11.00000    0.03670    0.02549 =
         0.03075   -0.00100   -0.00022    0.00164
AFIX  43
H23   2    0.731495    0.624132    0.662232    11.00000   -1.20000
AFIX   0
C24   1    0.810456    0.703969    0.642787    11.00000    0.05432    0.02371 =
         0.03133    0.00003    0.00312    0.00349
AFIX  43
H24   2    0.781815    0.748022    0.626874    11.00000   -1.20000
AFIX   0
C25   1    0.881856    0.713810    0.644794    11.00000    0.05565    0.02710 =
         0.03448   -0.00176    0.00972   -0.00966
AFIX  43
H25   2    0.902678    0.764253    0.629992    11.00000   -1.20000
AFIX   0
C26   1    0.922455    0.648941    0.668727    11.00000    0.03857    0.03871 =
         0.03633   -0.00301    0.00527   -0.01037
AFIX  43
H26   2    0.971505    0.655005    0.670740    11.00000   -1.20000
AFIX   0
C27   1    0.891712    0.574753    0.689891    11.00000    0.03325    0.03028 =
         0.03271   -0.00100   -0.00003   -0.00188
AFIX  43
H27   2    0.920712    0.531190    0.706086    11.00000   -1.20000
AFIX   0
C28   1    0.831794    0.413762    0.754204    11.00000    0.02695    0.02883 =
         0.02930    0.00333    0.00027   -0.00078
C29   1    0.861144    0.447295    0.813927    11.00000    0.04602    0.03934 =
         0.03644    0.00400   -0.00821   -0.00918
AFIX  43
H29   2    0.854661    0.504748    0.823178    11.00000   -1.20000
AFIX   0
C30   1    0.899310    0.400019    0.860142    11.00000    0.05030    0.06894 =
         0.03981    0.01581   -0.01613   -0.01535
AFIX  43
H30   2    0.918410    0.425524    0.899847    11.00000   -1.20000
AFIX   0
C31   1    0.909675    0.316294    0.848790    11.00000    0.04343    0.07007 =
         0.04757    0.02742   -0.00435    0.01080
AFIX  43
H31   2    0.936599    0.284042    0.879771    11.00000   -1.20000
AFIX   0
C32   1    0.880155    0.280386    0.791556    11.00000    0.05394    0.04403 =
         0.04635    0.01525    0.00963    0.01969
AFIX  43
H32   2    0.885922    0.222572    0.783447    11.00000   -1.20000
AFIX   0
C33   1    0.841972    0.328273    0.745593    11.00000    0.04156    0.03211 =
         0.03259    0.00433    0.00305    0.00728
AFIX  43
H33   2    0.821978    0.301825    0.706746    11.00000   -1.20000
AFIX   0
B1    3    0.534231    0.168537    0.936412    11.00000    0.04137    0.05110 =
         0.04073    0.00812   -0.01320   -0.01371
AFIX  24
H1A   2    0.523869    0.179483    0.993601    11.00000   -1.20000
H1B   2    0.578201    0.121000    0.930756    11.00000   -1.20000
AFIX   0
B2    3    0.784101    0.470644    0.702484    11.00000    0.02882    0.02196 =
         0.02977   -0.00003   -0.00422    0.00043
PART 0
HKLF 4


REM  Pbca_a.res in Pbca
REM wR2 = 0.1203, GooF = S = 1.038, Restrained GooF = 1.040 for all data
REM R1 = 0.0434 for 5831 Fo > 4sig(Fo) and 0.0597 for all 7484 data
REM 390 parameters refined using 114 restraints

END

WGHT      0.0528      1.8086

REM Highest difference peak  0.301,  deepest hole -0.217,  1-sigma level  0.038
Q1    1   0.5126  0.2119  0.9517  11.00000  0.05    0.30
Q2    1   0.6697  0.2445  0.7856  11.00000  0.05    0.22
Q3    1   0.8099  0.4423  0.7264  11.00000  0.05    0.22
Q4    1   0.7987  0.5181  0.6973  11.00000  0.05    0.22
Q5    1   0.7445  0.4806  0.7190  11.00000  0.05    0.21
Q6    1   0.7752  0.4475  0.6648  11.00000  0.05    0.20
Q7    1   0.7169  0.1817  0.8343  11.00000  0.05    0.16
Q8    1   0.7260  0.3382  0.9383  11.00000  0.05    0.15
Q9    1   0.6936  0.5130  0.7526  11.00000  0.05    0.15
Q10   1   0.7171  0.4017  0.5567  11.00000  0.05    0.15
Q11   1   0.7972  0.6627  0.6470  11.00000  0.05    0.15
Q12   1   0.5465  0.1415  0.9823  11.00000  0.05    0.14
Q13   1   0.7519  0.4305  0.6041  11.00000  0.05    0.14
Q14   1   0.9010  0.6169  0.6807  11.00000  0.05    0.14
Q15   1   0.6415  0.1577  0.8460  11.00000  0.05    0.14
Q16   1   0.6284  0.1724  0.8286  11.00000  0.05    0.14
Q17   1   0.6881  0.4413  0.7478  11.00000  0.05    0.13
Q18   1   0.8654  0.1953  0.7729  11.00000  0.05    0.13
Q19   1   0.5363  0.3950  1.0409  11.00000  0.05    0.13
Q20   1   0.8374  0.3770  0.7523  11.00000  0.05    0.13
;
_shelx_res_checksum              38742
####################################################################### 
# 
# This file contains crystal structure data downloaded from the 
# Cambridge Structural Database (CSD) hosted by the Cambridge 
# Crystallographic Data Centre (CCDC).
# 
# Full information about CCDC data access policies and citation 
# guidelines are available at http://www.ccdc.cam.ac.uk/access/V1 
# 
# Audit and citation data items may have been added by the CCDC. 
# Please retain this information to preserve the provenance of 
# this file and to allow appropriate attribution of the data. 
# 
#######################################################################

data_5-NTf2
_database_code_depnum_ccdc_archive 'CCDC 2472956'
loop_
_audit_author_name
_audit_author_address
'Matthias Zeller'
;Department of Chemistry, Purdue University
United States of America
;
_audit_update_record             
;
2025-07-15 deposited with the CCDC.	2025-10-09 downloaded from the CCDC.
;

_audit_creation_method           SHELXL-2019/3
_shelx_SHELXL_version_number     2019/3
_chemical_name_systematic        ?
_chemical_name_common            ?
_chemical_melting_point          ?
_chemical_formula_moiety         'C2 F6 N O4 S2, C6 H19 B N3 O'
_chemical_formula_sum            'C8 H19 B F6 N4 O5 S2'
_chemical_formula_weight         440.20

loop_
_atom_type_symbol
_atom_type_description
_atom_type_scat_dispersion_real
_atom_type_scat_dispersion_imag
_atom_type_scat_source
C C 0.0181 0.0091 'International Tables Vol C Tables 4.2.6.8 and 6.1.1.4'
H H 0.0000 0.0000 'International Tables Vol C Tables 4.2.6.8 and 6.1.1.4'
B B 0.0090 0.0039 'International Tables Vol C Tables 4.2.6.8 and 6.1.1.4'
N N 0.0311 0.0180 'International Tables Vol C Tables 4.2.6.8 and 6.1.1.4'
O O 0.0492 0.0322 'International Tables Vol C Tables 4.2.6.8 and 6.1.1.4'
F F 0.0727 0.0534 'International Tables Vol C Tables 4.2.6.8 and 6.1.1.4'
S S 0.3331 0.5567 'International Tables Vol C Tables 4.2.6.8 and 6.1.1.4'

_space_group_crystal_system      monoclinic
_space_group_IT_number           14
_space_group_name_H-M_alt        'P 21/n'
_space_group_name_Hall           '-P 2yn'

_shelx_space_group_comment       
;
The symmetry employed for this shelxl refinement is uniquely defined
by the following loop, which should always be used as a source of
symmetry information in preference to the above space-group names.
They are only intended as comments.
;

loop_
_space_group_symop_operation_xyz
'x, y, z'
'-x+1/2, y+1/2, -z+1/2'
'-x, -y, -z'
'x-1/2, -y-1/2, z-1/2'

_cell_length_a                   8.544(4)
_cell_length_b                   9.321(4)
_cell_length_c                   47.36(3)
_cell_angle_alpha                90
_cell_angle_beta                 90.952(19)
_cell_angle_gamma                90
_cell_volume                     3771(3)
_cell_formula_units_Z            8
_cell_measurement_temperature    150(2)
_cell_measurement_reflns_used    9949
_cell_measurement_theta_min      3.7471
_cell_measurement_theta_max      79.6772

_exptl_crystal_description       plate
_exptl_crystal_colour            colourless
_exptl_crystal_density_meas      ?
_exptl_crystal_density_method    ?
_exptl_crystal_density_diffrn    1.551
_exptl_crystal_F_000             1808
_exptl_transmission_factor_min   ?
_exptl_transmission_factor_max   ?
_exptl_crystal_size_max          0.210
_exptl_crystal_size_mid          0.090
_exptl_crystal_size_min          0.030
_exptl_absorpt_coefficient_mu    3.376
_shelx_estimated_absorpt_T_min   0.537
_shelx_estimated_absorpt_T_max   0.906
_exptl_absorpt_correction_type   multi-scan
_exptl_absorpt_correction_T_min  0.6057
_exptl_absorpt_correction_T_max  0.7543
_exptl_absorpt_process_details   
;
 SADABS 2016/2: Krause, L., Herbst-Irmer, R., Sheldrick G.M. & Stalke D.,
 J. Appl. Cryst. 48 (2015) 3-10
;
_exptl_absorpt_special_details   ?
_diffrn_ambient_temperature      150(2)
_diffrn_radiation_wavelength     1.54178
_diffrn_radiation_type           CuK\a
_diffrn_source                   'I-mu-S 3.0 microsource X-ray tube'
_diffrn_source_current           '1.1 mA'
_diffrn_source_voltage           '50 kV'
_diffrn_radiation_monochromator  'HELIOS multilayer Montel optics'
_diffrn_measurement_device       'four circle diffractometer'
_diffrn_measurement_device_type  'Bruker AXS D8 Quest'
_diffrn_detector_type            
'PhotonIII_C14 charge-integrating and photon counting pixel array'
_diffrn_measurement_method       'omega and phi scans'
_diffrn_detector_area_resol_mean 7.4074
_diffrn_reflns_number            44818
_diffrn_reflns_av_unetI/netI     0.0539
_diffrn_reflns_av_R_equivalents  0.0687
_diffrn_reflns_limit_h_min       -10
_diffrn_reflns_limit_h_max       9
_diffrn_reflns_limit_k_min       -11
_diffrn_reflns_limit_k_max       11
_diffrn_reflns_limit_l_min       -59
_diffrn_reflns_limit_l_max       60
_diffrn_reflns_theta_min         3.734
_diffrn_reflns_theta_max         81.599
_diffrn_reflns_theta_full        67.679
_diffrn_measured_fraction_theta_max 0.955
_diffrn_measured_fraction_theta_full 0.999
_diffrn_reflns_Laue_measured_fraction_max 0.955
_diffrn_reflns_Laue_measured_fraction_full 0.999
_diffrn_reflns_point_group_measured_fraction_max 0.955
_diffrn_reflns_point_group_measured_fraction_full 0.999
_reflns_number_total             7945
_reflns_number_gt                6797
_reflns_threshold_expression     'I > 2\s(I)'
_reflns_Friedel_coverage         0.000
_reflns_Friedel_fraction_max     .
_reflns_Friedel_fraction_full    .

_reflns_special_details          
;
 Reflections were merged by SHELXL according to the crystal
 class for the calculation of statistics and refinement.
 
 _reflns_Friedel_fraction is defined as the number of unique
 Friedel pairs measured divided by the number that would be
 possible theoretically, ignoring centric projections and
 systematic absences.
;

_computing_data_collection       'Apex4 v2022.10-1 (Bruker, 2022)'
_computing_cell_refinement       'SAINT V8.40B (Bruker, 2020)'
_computing_data_reduction        'SAINT V8.40B (Bruker, 2020)'
_computing_structure_solution    'SHELXT (Sheldrick, 2015b)'
_computing_structure_refinement  
;  
SHELXL-2019/2 (Sheldrick, 2015a, 2019), 
SHELXLE Rev1580 (H\"ubschle et al., 2011)
;
_computing_molecular_graphics    ?
_computing_publication_material  ?
_refine_special_details          ?
_refine_ls_structure_factor_coef Fsqd
_refine_ls_matrix_type           full
_refine_ls_weighting_scheme      calc
_refine_ls_weighting_details     
'w=1/[\s^2^(Fo^2^)+(0.0814P)^2^+1.2316P] where P=(Fo^2^+2Fc^2^)/3'
_atom_sites_solution_primary     dual
_atom_sites_solution_secondary   difmap
_atom_sites_solution_hydrogens   mixed
_refine_ls_hydrogen_treatment    mixed
_refine_ls_extinction_method     none
_refine_ls_extinction_coef       .
_refine_ls_number_reflns         7945
_refine_ls_number_parameters     493
_refine_ls_number_restraints     4
_refine_ls_R_factor_all          0.0594
_refine_ls_R_factor_gt           0.0521
_refine_ls_wR_factor_ref         0.1399
_refine_ls_wR_factor_gt          0.1342
_refine_ls_goodness_of_fit_ref   1.060
_refine_ls_restrained_S_all      1.060
_refine_ls_shift/su_max          0.003
_refine_ls_shift/su_mean         0.000

loop_
_atom_site_label
_atom_site_type_symbol
_atom_site_fract_x
_atom_site_fract_y
_atom_site_fract_z
_atom_site_U_iso_or_equiv
_atom_site_adp_type
_atom_site_occupancy
_atom_site_site_symmetry_order
_atom_site_calc_flag
_atom_site_refinement_flags_posn
_atom_site_refinement_flags_adp
_atom_site_refinement_flags_occupancy
_atom_site_disorder_assembly
_atom_site_disorder_group
S1_1 S 0.64709(5) 0.84924(6) 0.68012(2) 0.02831(13) Uani 1 1 d . . . . .
S2_1 S 0.61003(5) 0.55102(5) 0.67508(2) 0.02858(13) Uani 1 1 d . . . . .
F1_1 F 0.5896(3) 1.04785(19) 0.64305(4) 0.0751(6) Uani 1 1 d . . . . .
F2_1 F 0.5042(2) 0.84021(19) 0.63067(3) 0.0567(4) Uani 1 1 d . . . . .
F3_1 F 0.7493(2) 0.8863(2) 0.62844(4) 0.0753(6) Uani 1 1 d . . . . .
F4_1 F 0.6670(2) 0.56358(18) 0.62059(3) 0.0532(4) Uani 1 1 d . . . . .
F5_1 F 0.6245(2) 0.35346(18) 0.63669(4) 0.0675(5) Uani 1 1 d . . . . .
F6_1 F 0.84477(18) 0.45637(19) 0.64525(3) 0.0566(4) Uani 1 1 d . . . . .
O1_1 O 0.17344(15) 0.69661(17) 0.75124(3) 0.0313(3) Uani 1 1 d . . . . .
O2_1 O 0.77025(19) 0.93728(19) 0.69096(4) 0.0468(4) Uani 1 1 d . . . . .
O3_1 O 0.49497(17) 0.86334(17) 0.69161(3) 0.0380(4) Uani 1 1 d . . . . .
O4_1 O 0.6548(2) 0.44928(18) 0.69630(3) 0.0424(4) Uani 1 1 d . . . . .
O5_1 O 0.44780(17) 0.57256(18) 0.66886(4) 0.0408(4) Uani 1 1 d . . . . .
N1_1 N 0.19081(18) 0.71905(19) 0.70316(3) 0.0267(3) Uani 1 1 d D . . . .
H1_1 H 0.289(2) 0.736(3) 0.7041(5) 0.032 Uiso 1 1 d D U . . .
N2_1 N -0.04075(19) 0.6603(2) 0.72478(3) 0.0325(4) Uani 1 1 d D . . . .
H2_1 H -0.091(3) 0.672(3) 0.7085(4) 0.039 Uiso 1 1 d D U . . .
N3_1 N 0.36079(18) 0.71899(18) 0.79005(3) 0.0274(3) Uani 1 1 d . . . . .
N4_1 N 0.71234(18) 0.69181(19) 0.67839(4) 0.0294(4) Uani 1 1 d . . . . .
C1_1 C 0.1099(2) 0.6932(2) 0.72629(4) 0.0254(4) Uani 1 1 d . . . . .
C2_1 C 0.1238(2) 0.7155(3) 0.67461(4) 0.0325(4) Uani 1 1 d . . . . .
H2A_1 H 0.204599 0.740416 0.661015 0.049 Uiso 1 1 calc R U . . .
H2B_1 H 0.037702 0.784753 0.673141 0.049 Uiso 1 1 calc R U . . .
H2C_1 H 0.083995 0.618975 0.670520 0.049 Uiso 1 1 calc R U . . .
C3_1 C -0.1330(3) 0.6367(4) 0.75002(5) 0.0524(7) Uani 1 1 d . . . . .
H3A_1 H -0.236163 0.598811 0.744551 0.079 Uiso 1 1 calc R U . . .
H3B_1 H -0.145817 0.727701 0.760080 0.079 Uiso 1 1 calc R U . . .
H3C_1 H -0.079082 0.567625 0.762382 0.079 Uiso 1 1 calc R U . . .
C4_1 C 0.3376(3) 0.5669(3) 0.79833(5) 0.0429(5) Uani 1 1 d . . . . .
H4A_1 H 0.231462 0.536590 0.792939 0.064 Uiso 1 1 calc R U . . .
H4B_1 H 0.352221 0.557301 0.818810 0.064 Uiso 1 1 calc R U . . .
H4C_1 H 0.413979 0.506476 0.788703 0.064 Uiso 1 1 calc R U . . .
C5_1 C 0.5235(3) 0.7620(3) 0.79821(5) 0.0408(5) Uani 1 1 d . . . . .
H5A_1 H 0.598239 0.698363 0.788966 0.061 Uiso 1 1 calc R U . . .
H5B_1 H 0.537126 0.754607 0.818745 0.061 Uiso 1 1 calc R U . . .
H5C_1 H 0.541990 0.861176 0.792281 0.061 Uiso 1 1 calc R U . . .
C6_1 C 0.2488(3) 0.8114(3) 0.80536(5) 0.0458(6) Uani 1 1 d . . . . .
H6A_1 H 0.259310 0.910784 0.798940 0.069 Uiso 1 1 calc R U . . .
H6B_1 H 0.271371 0.806232 0.825691 0.069 Uiso 1 1 calc R U . . .
H6C_1 H 0.141708 0.777988 0.801555 0.069 Uiso 1 1 calc R U . . .
C7_1 C 0.6211(3) 0.9089(3) 0.64331(5) 0.0471(6) Uani 1 1 d . . . . .
C8_1 C 0.6913(3) 0.4774(3) 0.64250(5) 0.0399(5) Uani 1 1 d . . . . .
B1_1 B 0.3420(3) 0.7377(3) 0.75664(5) 0.0328(5) Uani 1 1 d . . . . .
H1A_1 H 0.3644(5) 0.8500(19) 0.75016(12) 0.039 Uiso 1 1 calc R U . . .
H1B_1 H 0.4225(14) 0.6654(12) 0.7453(2) 0.039 Uiso 1 1 calc R U . . .
S1_2 S 0.09720(7) 0.39736(6) 0.56964(2) 0.03674(14) Uani 1 1 d . . . . .
S2_2 S 0.12688(6) 0.09813(6) 0.57414(2) 0.03265(14) Uani 1 1 d . . . . .
F1_2 F 0.1186(3) 0.6199(2) 0.60205(5) 0.0792(6) Uani 1 1 d . . . . .
F2_2 F 0.1654(2) 0.4234(2) 0.62368(3) 0.0600(4) Uani 1 1 d . . . . .
F3_2 F 0.3372(2) 0.5110(2) 0.59601(5) 0.0778(6) Uani 1 1 d . . . . .
F4_2 F 0.0078(2) 0.1501(2) 0.62407(3) 0.0631(5) Uani 1 1 d . . . . .
F5_2 F 0.0844(3) -0.0657(2) 0.61783(4) 0.0740(6) Uani 1 1 d . . . . .
F6_2 F 0.2527(2) 0.1027(2) 0.62495(3) 0.0709(5) Uani 1 1 d . . . . .
O1_2 O 0.54507(17) 0.2266(2) 0.49809(3) 0.0393(4) Uani 1 1 d . . . . .
O2_2 O -0.0652(2) 0.3842(2) 0.57624(4) 0.0518(5) Uani 1 1 d . . . . .
O3_2 O 0.1399(3) 0.4819(2) 0.54597(4) 0.0627(6) Uani 1 1 d . . . . .
O4_2 O -0.0303(2) 0.0768(2) 0.56458(4) 0.0495(4) Uani 1 1 d . . . . .
O5_2 O 0.2445(2) 0.0004(2) 0.56558(4) 0.0506(4) Uani 1 1 d . . . . .
N1_2 N 0.5225(2) 0.2069(2) 0.54617(4) 0.0367(4) Uani 1 1 d D . . . .
H1_2 H 0.425(2) 0.198(3) 0.5438(6) 0.044 Uiso 1 1 d D U . . .
N2_2 N 0.7615(2) 0.2106(3) 0.52453(4) 0.0407(5) Uani 1 1 d D . . . .
H2_2 H 0.809(3) 0.186(3) 0.5404(5) 0.049 Uiso 1 1 d D U . . .
N3_2 N 0.3572(2) 0.2826(2) 0.46082(4) 0.0330(4) Uani 1 1 d . . . . .
N4_2 N 0.1940(2) 0.2531(2) 0.57027(4) 0.0354(4) Uani 1 1 d . . . . .
C1_2 C 0.6070(2) 0.2144(2) 0.52306(4) 0.0326(4) Uani 1 1 d . . . . .
C2_2 C 0.5888(3) 0.1980(3) 0.57476(4) 0.0433(6) Uani 1 1 d . . . . .
H2A_2 H 0.650208 0.109640 0.576696 0.065 Uiso 1 1 calc R U . . .
H2B_2 H 0.503988 0.197329 0.588439 0.065 Uiso 1 1 calc R U . . .
H2C_2 H 0.656669 0.281040 0.578316 0.065 Uiso 1 1 calc R U . . .
C3_2 C 0.8597(3) 0.2116(4) 0.49948(5) 0.0561(7) Uani 1 1 d . . . . .
H3A_2 H 0.819840 0.141029 0.485812 0.084 Uiso 1 1 calc R U . . .
H3B_2 H 0.967577 0.187081 0.504951 0.084 Uiso 1 1 calc R U . . .
H3C_2 H 0.857503 0.307296 0.490915 0.084 Uiso 1 1 calc R U . . .
C4_2 C 0.4001(4) 0.4377(3) 0.46100(7) 0.0627(8) Uani 1 1 d . . . . .
H4A_2 H 0.387719 0.476915 0.441888 0.094 Uiso 1 1 calc R U . . .
H4B_2 H 0.509207 0.448524 0.467360 0.094 Uiso 1 1 calc R U . . .
H4C_2 H 0.331563 0.489702 0.473858 0.094 Uiso 1 1 calc R U . . .
C5_2 C 0.1925(3) 0.2702(4) 0.45085(6) 0.0574(7) Uani 1 1 d . . . . .
H5A_2 H 0.182849 0.307954 0.431590 0.086 Uiso 1 1 calc R U . . .
H5B_2 H 0.124824 0.325317 0.463363 0.086 Uiso 1 1 calc R U . . .
H5C_2 H 0.160847 0.169162 0.451016 0.086 Uiso 1 1 calc R U . . .
C6_2 C 0.4618(4) 0.2118(4) 0.44054(6) 0.0662(9) Uani 1 1 d . . . . .
H6A_2 H 0.444056 0.252584 0.421680 0.099 Uiso 1 1 calc R U . . .
H6B_2 H 0.439486 0.108675 0.440077 0.099 Uiso 1 1 calc R U . . .
H6C_2 H 0.571013 0.227170 0.446399 0.099 Uiso 1 1 calc R U . . .
C7_2 C 0.1849(3) 0.4930(3) 0.59978(6) 0.0500(6) Uani 1 1 d . . . . .
C8_2 C 0.1174(3) 0.0705(3) 0.61259(5) 0.0477(6) Uani 1 1 d . . . . .
B1_2 B 0.3730(3) 0.2171(4) 0.49165(6) 0.0464(7) Uani 1 1 d . . . . .
H1A_2 H 0.3064(14) 0.2789(12) 0.5066(3) 0.056 Uiso 1 1 calc R U . . .
H1B_2 H 0.3333(9) 0.107(2) 0.49204(6) 0.056 Uiso 1 1 calc R U . . .

loop_
_atom_site_aniso_label
_atom_site_aniso_U_11
_atom_site_aniso_U_22
_atom_site_aniso_U_33
_atom_site_aniso_U_23
_atom_site_aniso_U_13
_atom_site_aniso_U_12
S1_1 0.0233(2) 0.0299(3) 0.0318(2) -0.00172(18) 0.00064(17) 0.00033(17)
S2_1 0.0242(2) 0.0300(3) 0.0315(2) -0.00032(18) -0.00179(17) 0.00156(18)
F1_1 0.1058(15) 0.0429(10) 0.0763(12) 0.0222(9) -0.0100(11) 0.0041(9)
F2_1 0.0669(10) 0.0593(10) 0.0431(8) 0.0048(7) -0.0190(7) 0.0041(8)
F3_1 0.0743(12) 0.0936(15) 0.0589(10) 0.0151(10) 0.0329(9) -0.0077(10)
F4_1 0.0692(10) 0.0597(10) 0.0304(6) -0.0021(6) -0.0036(6) 0.0115(8)
F5_1 0.0955(14) 0.0420(9) 0.0648(10) -0.0217(8) -0.0048(9) -0.0085(9)
F6_1 0.0450(8) 0.0730(11) 0.0518(8) -0.0098(7) 0.0060(6) 0.0243(8)
O1_1 0.0257(7) 0.0442(9) 0.0238(6) -0.0005(6) -0.0033(5) -0.0038(6)
O2_1 0.0350(8) 0.0403(10) 0.0649(11) -0.0125(8) -0.0084(7) -0.0059(7)
O3_1 0.0306(7) 0.0359(9) 0.0479(8) -0.0034(7) 0.0117(6) 0.0031(6)
O4_1 0.0506(9) 0.0358(9) 0.0407(8) 0.0095(7) -0.0024(7) 0.0060(7)
O5_1 0.0228(7) 0.0397(9) 0.0600(10) -0.0004(7) -0.0029(6) -0.0009(6)
N1_1 0.0205(7) 0.0347(9) 0.0249(7) 0.0018(6) -0.0011(6) -0.0002(6)
N2_1 0.0222(8) 0.0493(11) 0.0260(8) 0.0010(7) -0.0013(6) -0.0037(7)
N3_1 0.0271(8) 0.0266(9) 0.0283(8) 0.0002(6) -0.0036(6) -0.0036(6)
N4_1 0.0216(7) 0.0310(9) 0.0354(8) -0.0043(7) -0.0036(6) 0.0011(6)
C1_1 0.0227(8) 0.0267(10) 0.0268(8) -0.0005(7) -0.0030(7) 0.0017(7)
C2_1 0.0277(9) 0.0455(13) 0.0244(9) 0.0024(8) -0.0012(7) 0.0023(8)
C3_1 0.0290(11) 0.095(2) 0.0336(11) -0.0032(12) 0.0065(9) -0.0151(12)
C4_1 0.0504(13) 0.0346(13) 0.0434(12) 0.0100(10) -0.0087(10) -0.0084(10)
C5_1 0.0328(10) 0.0490(14) 0.0400(11) -0.0018(10) -0.0138(9) -0.0093(10)
C6_1 0.0446(12) 0.0543(16) 0.0386(11) -0.0142(10) -0.0007(9) 0.0083(11)
C7_1 0.0568(15) 0.0404(14) 0.0442(12) 0.0138(10) 0.0057(11) 0.0018(11)
C8_1 0.0431(12) 0.0393(13) 0.0370(11) -0.0057(9) -0.0066(9) 0.0085(10)
B1_1 0.0265(10) 0.0450(15) 0.0267(10) 0.0020(9) -0.0029(8) -0.0057(9)
S1_2 0.0400(3) 0.0349(3) 0.0352(3) -0.0004(2) -0.0039(2) 0.0032(2)
S2_2 0.0304(3) 0.0362(3) 0.0313(2) 0.00186(19) -0.00145(18) 0.0047(2)
F1_2 0.1013(15) 0.0482(11) 0.0876(14) -0.0252(10) -0.0135(11) 0.0088(10)
F2_2 0.0694(11) 0.0712(11) 0.0393(7) -0.0118(7) -0.0031(7) -0.0032(9)
F3_2 0.0500(10) 0.0892(14) 0.0940(14) -0.0160(12) -0.0022(9) -0.0304(9)
F4_2 0.0662(10) 0.0730(12) 0.0510(9) 0.0044(8) 0.0260(8) 0.0095(9)
F5_2 0.0984(15) 0.0551(11) 0.0691(11) 0.0299(9) 0.0181(10) 0.0071(10)
F6_2 0.0647(11) 0.1050(15) 0.0423(8) 0.0088(9) -0.0192(7) 0.0092(10)
O1_2 0.0310(7) 0.0592(11) 0.0277(7) 0.0049(7) -0.0026(6) 0.0038(7)
O2_2 0.0326(8) 0.0476(11) 0.0746(12) -0.0078(9) -0.0110(8) 0.0084(7)
O3_2 0.0983(17) 0.0428(11) 0.0472(10) 0.0117(8) 0.0061(10) 0.0038(10)
O4_2 0.0399(9) 0.0424(10) 0.0656(11) 0.0022(8) -0.0189(8) -0.0033(7)
O5_2 0.0489(10) 0.0475(11) 0.0558(10) -0.0027(8) 0.0106(8) 0.0135(8)
N1_2 0.0268(8) 0.0551(12) 0.0281(8) 0.0033(8) -0.0027(6) -0.0026(8)
N2_2 0.0275(8) 0.0641(14) 0.0305(9) 0.0058(8) -0.0007(7) 0.0022(9)
N3_2 0.0341(9) 0.0345(10) 0.0304(8) -0.0013(7) -0.0050(7) 0.0057(7)
N4_2 0.0309(8) 0.0395(11) 0.0360(8) 0.0020(7) 0.0032(7) 0.0025(8)
C1_2 0.0295(9) 0.0389(12) 0.0292(9) 0.0038(8) -0.0028(7) 0.0013(8)
C2_2 0.0364(11) 0.0667(17) 0.0267(10) 0.0019(10) -0.0027(8) -0.0037(11)
C3_2 0.0336(11) 0.093(2) 0.0415(12) 0.0116(14) 0.0066(10) 0.0074(13)
C4_2 0.073(2) 0.0415(16) 0.0731(19) 0.0090(14) -0.0077(16) -0.0020(14)
C5_2 0.0420(13) 0.081(2) 0.0488(14) 0.0135(14) -0.0164(11) -0.0040(13)
C6_2 0.077(2) 0.083(2) 0.0382(13) -0.0111(13) -0.0004(13) 0.0310(18)
C7_2 0.0433(13) 0.0473(15) 0.0594(15) -0.0132(12) -0.0013(11) -0.0062(11)
C8_2 0.0481(14) 0.0551(16) 0.0400(12) 0.0119(11) 0.0047(10) 0.0075(12)
B1_2 0.0339(12) 0.071(2) 0.0343(12) 0.0140(12) -0.0049(10) -0.0062(13)

_geom_special_details            
;
 All esds (except the esd in the dihedral angle between two l.s. planes)
 are estimated using the full covariance matrix.  The cell esds are taken
 into account individually in the estimation of esds in distances, angles
 and torsion angles; correlations between esds in cell parameters are only
 used when they are defined by crystal symmetry.  An approximate (isotropic)
 treatment of cell esds is used for estimating esds involving l.s. planes.
;

loop_
_geom_bond_atom_site_label_1
_geom_bond_atom_site_label_2
_geom_bond_distance
_geom_bond_site_symmetry_2
_geom_bond_publ_flag
S1_1 O3_1 1.4233(16) . ?
S1_1 O2_1 1.4235(17) . ?
S1_1 N4_1 1.5723(19) . ?
S1_1 C7_1 1.840(3) . ?
S2_1 O5_1 1.4264(17) . ?
S2_1 O4_1 1.4291(17) . ?
S2_1 N4_1 1.5831(19) . ?
S2_1 C8_1 1.836(3) . ?
F1_1 C7_1 1.323(3) . ?
F2_1 C7_1 1.321(3) . ?
F3_1 C7_1 1.329(3) . ?
F4_1 C8_1 1.326(3) . ?
F5_1 C8_1 1.316(3) . ?
F6_1 C8_1 1.330(3) . ?
O1_1 C1_1 1.293(2) . ?
O1_1 B1_1 1.508(3) . ?
N1_1 C1_1 1.327(3) . ?
N1_1 C2_1 1.460(2) . ?
N1_1 H1_1 0.854(16) . ?
N2_1 C1_1 1.323(3) . ?
N2_1 C3_1 1.460(3) . ?
N2_1 H2_1 0.883(17) . ?
N3_1 C4_1 1.485(3) . ?
N3_1 C6_1 1.485(3) . ?
N3_1 C5_1 1.491(3) . ?
N3_1 B1_1 1.597(3) . ?
C2_1 H2A_1 0.9800 . ?
C2_1 H2B_1 0.9800 . ?
C2_1 H2C_1 0.9800 . ?
C3_1 H3A_1 0.9800 . ?
C3_1 H3B_1 0.9800 . ?
C3_1 H3C_1 0.9800 . ?
C4_1 H4A_1 0.9800 . ?
C4_1 H4B_1 0.9800 . ?
C4_1 H4C_1 0.9800 . ?
C5_1 H5A_1 0.9800 . ?
C5_1 H5B_1 0.9800 . ?
C5_1 H5C_1 0.9800 . ?
C6_1 H6A_1 0.9800 . ?
C6_1 H6B_1 0.9800 . ?
C6_1 H6C_1 0.9800 . ?
B1_1 H1A_1 1.109(19) . ?
B1_1 H1B_1 1.109(19) . ?
S1_2 O3_2 1.423(2) . ?
S1_2 O2_2 1.432(2) . ?
S1_2 N4_2 1.578(2) . ?
S1_2 C7_2 1.832(3) . ?
S2_2 O5_2 1.4201(18) . ?
S2_2 O4_2 1.4242(18) . ?
S2_2 N4_2 1.566(2) . ?
S2_2 C8_2 1.842(3) . ?
F1_2 C7_2 1.317(4) . ?
F2_2 C7_2 1.318(4) . ?
F3_2 C7_2 1.327(3) . ?
F4_2 C8_2 1.319(3) . ?
F5_2 C8_2 1.325(3) . ?
F6_2 C8_2 1.322(3) . ?
O1_2 C1_2 1.293(2) . ?
O1_2 B1_2 1.499(3) . ?
N1_2 C1_2 1.323(3) . ?
N1_2 C2_2 1.462(3) . ?
N1_2 H1_2 0.845(17) . ?
N2_2 C1_2 1.321(3) . ?
N2_2 C3_2 1.465(3) . ?
N2_2 H2_2 0.880(17) . ?
N3_2 C6_2 1.478(3) . ?
N3_2 C5_2 1.482(3) . ?
N3_2 C4_2 1.491(4) . ?
N3_2 B1_2 1.586(3) . ?
C2_2 H2A_2 0.9800 . ?
C2_2 H2B_2 0.9800 . ?
C2_2 H2C_2 0.9800 . ?
C3_2 H3A_2 0.9800 . ?
C3_2 H3B_2 0.9800 . ?
C3_2 H3C_2 0.9800 . ?
C4_2 H4A_2 0.9800 . ?
C4_2 H4B_2 0.9800 . ?
C4_2 H4C_2 0.9800 . ?
C5_2 H5A_2 0.9800 . ?
C5_2 H5B_2 0.9800 . ?
C5_2 H5C_2 0.9800 . ?
C6_2 H6A_2 0.9800 . ?
C6_2 H6B_2 0.9800 . ?
C6_2 H6C_2 0.9800 . ?
B1_2 H1A_2 1.08(2) . ?
B1_2 H1B_2 1.08(2) . ?

loop_
_geom_angle_atom_site_label_1
_geom_angle_atom_site_label_2
_geom_angle_atom_site_label_3
_geom_angle
_geom_angle_site_symmetry_1
_geom_angle_site_symmetry_3
_geom_angle_publ_flag
O3_1 S1_1 O2_1 118.89(11) . . ?
O3_1 S1_1 N4_1 115.65(10) . . ?
O2_1 S1_1 N4_1 107.23(10) . . ?
O3_1 S1_1 C7_1 103.74(12) . . ?
O2_1 S1_1 C7_1 104.16(13) . . ?
N4_1 S1_1 C7_1 105.66(11) . . ?
O5_1 S2_1 O4_1 119.11(11) . . ?
O5_1 S2_1 N4_1 115.90(10) . . ?
O4_1 S2_1 N4_1 109.85(10) . . ?
O5_1 S2_1 C8_1 105.00(11) . . ?
O4_1 S2_1 C8_1 104.03(11) . . ?
N4_1 S2_1 C8_1 100.19(11) . . ?
C1_1 O1_1 B1_1 123.17(16) . . ?
C1_1 N1_1 C2_1 123.94(16) . . ?
C1_1 N1_1 H1_1 121.1(17) . . ?
C2_1 N1_1 H1_1 114.9(17) . . ?
C1_1 N2_1 C3_1 121.90(17) . . ?
C1_1 N2_1 H2_1 118.5(18) . . ?
C3_1 N2_1 H2_1 118.2(18) . . ?
C4_1 N3_1 C6_1 109.55(19) . . ?
C4_1 N3_1 C5_1 108.40(17) . . ?
C6_1 N3_1 C5_1 108.86(18) . . ?
C4_1 N3_1 B1_1 110.73(17) . . ?
C6_1 N3_1 B1_1 111.43(17) . . ?
C5_1 N3_1 B1_1 107.79(16) . . ?
S1_1 N4_1 S2_1 125.67(11) . . ?
O1_1 C1_1 N2_1 116.66(17) . . ?
O1_1 C1_1 N1_1 122.21(17) . . ?
N2_1 C1_1 N1_1 121.12(17) . . ?
N1_1 C2_1 H2A_1 109.5 . . ?
N1_1 C2_1 H2B_1 109.5 . . ?
H2A_1 C2_1 H2B_1 109.5 . . ?
N1_1 C2_1 H2C_1 109.5 . . ?
H2A_1 C2_1 H2C_1 109.5 . . ?
H2B_1 C2_1 H2C_1 109.5 . . ?
N2_1 C3_1 H3A_1 109.5 . . ?
N2_1 C3_1 H3B_1 109.5 . . ?
H3A_1 C3_1 H3B_1 109.5 . . ?
N2_1 C3_1 H3C_1 109.5 . . ?
H3A_1 C3_1 H3C_1 109.5 . . ?
H3B_1 C3_1 H3C_1 109.5 . . ?
N3_1 C4_1 H4A_1 109.5 . . ?
N3_1 C4_1 H4B_1 109.5 . . ?
H4A_1 C4_1 H4B_1 109.5 . . ?
N3_1 C4_1 H4C_1 109.5 . . ?
H4A_1 C4_1 H4C_1 109.5 . . ?
H4B_1 C4_1 H4C_1 109.5 . . ?
N3_1 C5_1 H5A_1 109.5 . . ?
N3_1 C5_1 H5B_1 109.5 . . ?
H5A_1 C5_1 H5B_1 109.5 . . ?
N3_1 C5_1 H5C_1 109.5 . . ?
H5A_1 C5_1 H5C_1 109.5 . . ?
H5B_1 C5_1 H5C_1 109.5 . . ?
N3_1 C6_1 H6A_1 109.5 . . ?
N3_1 C6_1 H6B_1 109.5 . . ?
H6A_1 C6_1 H6B_1 109.5 . . ?
N3_1 C6_1 H6C_1 109.5 . . ?
H6A_1 C6_1 H6C_1 109.5 . . ?
H6B_1 C6_1 H6C_1 109.5 . . ?
F2_1 C7_1 F1_1 108.6(2) . . ?
F2_1 C7_1 F3_1 107.9(2) . . ?
F1_1 C7_1 F3_1 108.6(2) . . ?
F2_1 C7_1 S1_1 111.19(17) . . ?
F1_1 C7_1 S1_1 109.0(2) . . ?
F3_1 C7_1 S1_1 111.50(19) . . ?
F5_1 C8_1 F4_1 107.84(19) . . ?
F5_1 C8_1 F6_1 108.3(2) . . ?
F4_1 C8_1 F6_1 107.9(2) . . ?
F5_1 C8_1 S2_1 109.57(18) . . ?
F4_1 C8_1 S2_1 112.03(16) . . ?
F6_1 C8_1 S2_1 111.04(15) . . ?
O1_1 B1_1 N3_1 102.75(15) . . ?
O1_1 B1_1 H1A_1 111.2 . . ?
N3_1 B1_1 H1A_1 111.2 . . ?
O1_1 B1_1 H1B_1 111.2 . . ?
N3_1 B1_1 H1B_1 111.2 . . ?
H1A_1 B1_1 H1B_1 109.1 . . ?
O3_2 S1_2 O2_2 118.75(14) . . ?
O3_2 S1_2 N4_2 110.23(12) . . ?
O2_2 S1_2 N4_2 115.61(11) . . ?
O3_2 S1_2 C7_2 103.73(14) . . ?
O2_2 S1_2 C7_2 104.86(12) . . ?
N4_2 S1_2 C7_2 101.09(12) . . ?
O5_2 S2_2 O4_2 119.19(13) . . ?
O5_2 S2_2 N4_2 107.22(12) . . ?
O4_2 S2_2 N4_2 115.90(10) . . ?
O5_2 S2_2 C8_2 103.61(12) . . ?
O4_2 S2_2 C8_2 103.77(12) . . ?
N4_2 S2_2 C8_2 105.48(12) . . ?
C1_2 O1_2 B1_2 124.49(17) . . ?
C1_2 N1_2 C2_2 124.10(18) . . ?
C1_2 N1_2 H1_2 116.6(19) . . ?
C2_2 N1_2 H1_2 118.9(19) . . ?
C1_2 N2_2 C3_2 122.86(19) . . ?
C1_2 N2_2 H2_2 120.1(19) . . ?
C3_2 N2_2 H2_2 115.5(19) . . ?
C6_2 N3_2 C5_2 109.8(2) . . ?
C6_2 N3_2 C4_2 106.6(2) . . ?
C5_2 N3_2 C4_2 108.0(2) . . ?
C6_2 N3_2 B1_2 112.5(2) . . ?
C5_2 N3_2 B1_2 109.19(19) . . ?
C4_2 N3_2 B1_2 110.6(2) . . ?
S2_2 N4_2 S1_2 126.52(12) . . ?
O1_2 C1_2 N2_2 116.38(19) . . ?
O1_2 C1_2 N1_2 122.71(19) . . ?
N2_2 C1_2 N1_2 120.91(18) . . ?
N1_2 C2_2 H2A_2 109.5 . . ?
N1_2 C2_2 H2B_2 109.5 . . ?
H2A_2 C2_2 H2B_2 109.5 . . ?
N1_2 C2_2 H2C_2 109.5 . . ?
H2A_2 C2_2 H2C_2 109.5 . . ?
H2B_2 C2_2 H2C_2 109.5 . . ?
N2_2 C3_2 H3A_2 109.5 . . ?
N2_2 C3_2 H3B_2 109.5 . . ?
H3A_2 C3_2 H3B_2 109.5 . . ?
N2_2 C3_2 H3C_2 109.5 . . ?
H3A_2 C3_2 H3C_2 109.5 . . ?
H3B_2 C3_2 H3C_2 109.5 . . ?
N3_2 C4_2 H4A_2 109.5 . . ?
N3_2 C4_2 H4B_2 109.5 . . ?
H4A_2 C4_2 H4B_2 109.5 . . ?
N3_2 C4_2 H4C_2 109.5 . . ?
H4A_2 C4_2 H4C_2 109.5 . . ?
H4B_2 C4_2 H4C_2 109.5 . . ?
N3_2 C5_2 H5A_2 109.5 . . ?
N3_2 C5_2 H5B_2 109.5 . . ?
H5A_2 C5_2 H5B_2 109.5 . . ?
N3_2 C5_2 H5C_2 109.5 . . ?
H5A_2 C5_2 H5C_2 109.5 . . ?
H5B_2 C5_2 H5C_2 109.5 . . ?
N3_2 C6_2 H6A_2 109.5 . . ?
N3_2 C6_2 H6B_2 109.5 . . ?
H6A_2 C6_2 H6B_2 109.5 . . ?
N3_2 C6_2 H6C_2 109.5 . . ?
H6A_2 C6_2 H6C_2 109.5 . . ?
H6B_2 C6_2 H6C_2 109.5 . . ?
F1_2 C7_2 F2_2 108.1(2) . . ?
F1_2 C7_2 F3_2 108.8(2) . . ?
F2_2 C7_2 F3_2 108.4(2) . . ?
F1_2 C7_2 S1_2 109.3(2) . . ?
F2_2 C7_2 S1_2 111.98(19) . . ?
F3_2 C7_2 S1_2 110.2(2) . . ?
F4_2 C8_2 F6_2 108.1(2) . . ?
F4_2 C8_2 F5_2 107.8(2) . . ?
F6_2 C8_2 F5_2 108.8(2) . . ?
F4_2 C8_2 S2_2 111.84(18) . . ?
F6_2 C8_2 S2_2 110.73(18) . . ?
F5_2 C8_2 S2_2 109.4(2) . . ?
O1_2 B1_2 N3_2 103.42(18) . . ?
O1_2 B1_2 H1A_2 111.1 . . ?
N3_2 B1_2 H1A_2 111.1 . . ?
O1_2 B1_2 H1B_2 111.1 . . ?
N3_2 B1_2 H1B_2 111.1 . . ?
H1A_2 B1_2 H1B_2 109.0 . . ?

loop_
_geom_torsion_atom_site_label_1
_geom_torsion_atom_site_label_2
_geom_torsion_atom_site_label_3
_geom_torsion_atom_site_label_4
_geom_torsion
_geom_torsion_site_symmetry_1
_geom_torsion_site_symmetry_2
_geom_torsion_site_symmetry_3
_geom_torsion_site_symmetry_4
_geom_torsion_publ_flag
O3_1 S1_1 N4_1 S2_1 28.38(17) . . . . ?
O2_1 S1_1 N4_1 S2_1 163.63(14) . . . . ?
C7_1 S1_1 N4_1 S2_1 -85.71(16) . . . . ?
O5_1 S2_1 N4_1 S1_1 10.12(18) . . . . ?
O4_1 S2_1 N4_1 S1_1 -128.50(14) . . . . ?
C8_1 S2_1 N4_1 S1_1 122.43(14) . . . . ?
B1_1 O1_1 C1_1 N2_1 -177.6(2) . . . . ?
B1_1 O1_1 C1_1 N1_1 3.3(3) . . . . ?
C3_1 N2_1 C1_1 O1_1 3.2(3) . . . . ?
C3_1 N2_1 C1_1 N1_1 -177.7(2) . . . . ?
C2_1 N1_1 C1_1 O1_1 179.67(19) . . . . ?
C2_1 N1_1 C1_1 N2_1 0.6(3) . . . . ?
O3_1 S1_1 C7_1 F2_1 -52.1(2) . . . . ?
O2_1 S1_1 C7_1 F2_1 -177.20(18) . . . . ?
N4_1 S1_1 C7_1 F2_1 70.0(2) . . . . ?
O3_1 S1_1 C7_1 F1_1 67.5(2) . . . . ?
O2_1 S1_1 C7_1 F1_1 -57.5(2) . . . . ?
N4_1 S1_1 C7_1 F1_1 -170.36(19) . . . . ?
O3_1 S1_1 C7_1 F3_1 -172.6(2) . . . . ?
O2_1 S1_1 C7_1 F3_1 62.4(2) . . . . ?
N4_1 S1_1 C7_1 F3_1 -50.5(2) . . . . ?
O5_1 S2_1 C8_1 F5_1 -62.31(19) . . . . ?
O4_1 S2_1 C8_1 F5_1 63.58(19) . . . . ?
N4_1 S2_1 C8_1 F5_1 177.19(16) . . . . ?
O5_1 S2_1 C8_1 F4_1 57.3(2) . . . . ?
O4_1 S2_1 C8_1 F4_1 -176.77(17) . . . . ?
N4_1 S2_1 C8_1 F4_1 -63.16(19) . . . . ?
O5_1 S2_1 C8_1 F6_1 178.07(17) . . . . ?
O4_1 S2_1 C8_1 F6_1 -56.0(2) . . . . ?
N4_1 S2_1 C8_1 F6_1 57.57(19) . . . . ?
C1_1 O1_1 B1_1 N3_1 -178.02(17) . . . . ?
C4_1 N3_1 B1_1 O1_1 63.5(2) . . . . ?
C6_1 N3_1 B1_1 O1_1 -58.7(2) . . . . ?
C5_1 N3_1 B1_1 O1_1 -178.05(18) . . . . ?
O5_2 S2_2 N4_2 S1_2 163.94(14) . . . . ?
O4_2 S2_2 N4_2 S1_2 28.05(19) . . . . ?
C8_2 S2_2 N4_2 S1_2 -86.10(16) . . . . ?
O3_2 S1_2 N4_2 S2_2 -131.20(16) . . . . ?
O2_2 S1_2 N4_2 S2_2 6.97(19) . . . . ?
C7_2 S1_2 N4_2 S2_2 119.53(16) . . . . ?
B1_2 O1_2 C1_2 N2_2 173.1(2) . . . . ?
B1_2 O1_2 C1_2 N1_2 -7.3(4) . . . . ?
C3_2 N2_2 C1_2 O1_2 -3.4(4) . . . . ?
C3_2 N2_2 C1_2 N1_2 176.9(3) . . . . ?
C2_2 N1_2 C1_2 O1_2 -177.9(2) . . . . ?
C2_2 N1_2 C1_2 N2_2 1.7(4) . . . . ?
O3_2 S1_2 C7_2 F1_2 64.5(2) . . . . ?
O2_2 S1_2 C7_2 F1_2 -60.8(2) . . . . ?
N4_2 S1_2 C7_2 F1_2 178.7(2) . . . . ?
O3_2 S1_2 C7_2 F2_2 -175.8(2) . . . . ?
O2_2 S1_2 C7_2 F2_2 59.0(2) . . . . ?
N4_2 S1_2 C7_2 F2_2 -61.5(2) . . . . ?
O3_2 S1_2 C7_2 F3_2 -55.0(2) . . . . ?
O2_2 S1_2 C7_2 F3_2 179.7(2) . . . . ?
N4_2 S1_2 C7_2 F3_2 59.2(2) . . . . ?
O5_2 S2_2 C8_2 F4_2 -177.5(2) . . . . ?
O4_2 S2_2 C8_2 F4_2 -52.3(2) . . . . ?
N4_2 S2_2 C8_2 F4_2 70.0(2) . . . . ?
O5_2 S2_2 C8_2 F6_2 61.8(2) . . . . ?
O4_2 S2_2 C8_2 F6_2 -173.0(2) . . . . ?
N4_2 S2_2 C8_2 F6_2 -50.7(2) . . . . ?
O5_2 S2_2 C8_2 F5_2 -58.0(2) . . . . ?
O4_2 S2_2 C8_2 F5_2 67.1(2) . . . . ?
N4_2 S2_2 C8_2 F5_2 -170.57(18) . . . . ?
C1_2 O1_2 B1_2 N3_2 164.2(2) . . . . ?
C6_2 N3_2 B1_2 O1_2 53.8(3) . . . . ?
C5_2 N3_2 B1_2 O1_2 176.0(2) . . . . ?
C4_2 N3_2 B1_2 O1_2 -65.3(3) . . . . ?

loop_
_geom_hbond_atom_site_label_D
_geom_hbond_atom_site_label_H
_geom_hbond_atom_site_label_A
_geom_hbond_distance_DH
_geom_hbond_distance_HA
_geom_hbond_distance_DA
_geom_hbond_angle_DHA
_geom_hbond_site_symmetry_A
_geom_hbond_publ_flag
N1_1 H1_1 O3_1 0.854(16) 2.211(19) 2.985(3) 151(2) . yes
N2_1 H2_1 N4_1 0.883(17) 2.194(18) 3.035(3) 159(2) 1_455 yes
C4_1 H4A_1 O3_1 0.98 2.63 3.457(3) 141.8 2_546 yes
N1_2 H1_2 N4_2 0.845(17) 2.41(2) 3.078(3) 136(2) . yes
N2_2 H2_2 O2_2 0.880(17) 2.72(3) 3.269(3) 122(2) 1_655 yes
N2_2 H2_2 O4_2 0.880(17) 2.04(2) 2.865(3) 155(3) 1_655 yes
C2_2 H2C_2 O2_2 0.98 2.57 3.428(3) 146.6 1_655 yes
C3_2 H3C_2 O3_2 0.98 2.63 3.577(4) 162.7 3_666 yes

_refine_diff_density_max         0.781
_refine_diff_density_min         -0.486
_refine_diff_density_rms         0.172

_shelx_res_file                  
;
TITL MC2_136_0m_a.res in P2(1)/n
    MC2_136_0m.res
    created by SHELXL-2019/3 at 21:28:49 on 29-Feb-2024
REM Old TITL MC2_136_0m in P2/n
REM SHELXT solution in P2(1)/n: R1 0.161, Rweak 0.025, Alpha 0.067
REM <I/s>   0.787 for  296 systematic absences,  Orientation as input
REM Formula found by SHELXT:  C10 N3 O5 F6 S2
CELL  1.54178   8.5437   9.3208  47.3605   90.000   90.952   90.000
ZERR    8.000   0.0043   0.0039   0.0283    0.000    0.019    0.000
LATT  1
SYMM 1/2-X, 1/2+Y, 1/2-Z
SFAC C H B N O F S
UNIT 64 152 8 32 40 48 16
OMIT 3 4 1
TEMP -123.150
SIZE 0.21 0.09 0.03
L.S. 10
BOND $H
ACTA
CONF

HTAB
HTAB N1_1 O3_1
EQIV $1 x-1, y, z
HTAB_1 N2_1 N4_$1
EQIV $2 -x+1/2, y-1/2, -z+3/2
HTAB_1 C4_1 O3_$2
HTAB N1_2 N4_2
EQIV $3 x+1, y, z
HTAB_2 N2_2 O2_$3
HTAB_2 N2_2 O4_$3
HTAB_2 C2_2 O2_$3
EQIV $4 -x+1, -y+1, -z+1
HTAB_2 C3_2 O3_$4

DFIX 0.88 H1_1 N1_1 H2_1 N2_1 H1_2 N1_2 H2_2 N2_2

LIST 4
FMAP 2
PLAN 20
REM TWIN 1 0 0 0 -1 0 0 0 -1
REM TWIN 1 0 0 0 -1 0 -0.184 0 -1
REM TWIN 0.997 0.000 -0.010 0.000 -1.000 0.000 -0.499 0.000 -0.997
REM BASF 0.00544
WGHT    0.081400    1.231600
FVAR       0.14954
RESI 1
S1    7    0.647091    0.849244    0.680119    11.00000    0.02330    0.02986 =
         0.03176   -0.00172    0.00064    0.00033
S2    7    0.610027    0.551021    0.675083    11.00000    0.02419    0.02999 =
         0.03147   -0.00032   -0.00179    0.00156
F1    6    0.589633    1.047853    0.643046    11.00000    0.10580    0.04286 =
         0.07633    0.02221   -0.00999    0.00406
F2    6    0.504224    0.840208    0.630670    11.00000    0.06694    0.05929 =
         0.04310    0.00478   -0.01899    0.00413
F3    6    0.749324    0.886345    0.628441    11.00000    0.07434    0.09360 =
         0.05889    0.01507    0.03293   -0.00770
F4    6    0.667006    0.563576    0.620586    11.00000    0.06924    0.05968 =
         0.03039   -0.00210   -0.00362    0.01151
F5    6    0.624521    0.353465    0.636689    11.00000    0.09550    0.04201 =
         0.06482   -0.02169   -0.00480   -0.00849
F6    6    0.844768    0.456369    0.645245    11.00000    0.04500    0.07299 =
         0.05184   -0.00981    0.00601    0.02431
O1    5    0.173435    0.696613    0.751238    11.00000    0.02571    0.04420 =
         0.02381   -0.00051   -0.00331   -0.00378
O2    5    0.770254    0.937283    0.690960    11.00000    0.03499    0.04031 =
         0.06491   -0.01250   -0.00837   -0.00587
O3    5    0.494972    0.863340    0.691606    11.00000    0.03062    0.03589 =
         0.04789   -0.00345    0.01174    0.00314
O4    5    0.654820    0.449276    0.696296    11.00000    0.05059    0.03581 =
         0.04074    0.00954   -0.00242    0.00601
O5    5    0.447799    0.572559    0.668862    11.00000    0.02278    0.03965 =
         0.05999   -0.00039   -0.00287   -0.00092
N1    4    0.190811    0.719051    0.703164    11.00000    0.02051    0.03471 =
         0.02490    0.00181   -0.00111   -0.00020
REM AFIX 43
H1    2    0.289011    0.736105    0.704079    11.00000   -1.20000
REM AFIX 0
N2    4   -0.040748    0.660340    0.724776    11.00000    0.02215    0.04931 =
         0.02600    0.00101   -0.00129   -0.00374
REM AFIX 43
H2    2   -0.090948    0.671976    0.708498    11.00000   -1.20000
REM AFIX 0
N3    4    0.360795    0.718994    0.790051    11.00000    0.02713    0.02657 =
         0.02834    0.00025   -0.00361   -0.00356
N4    4    0.712336    0.691811    0.678388    11.00000    0.02162    0.03103 =
         0.03544   -0.00433   -0.00355    0.00110
C1    1    0.109860    0.693158    0.726290    11.00000    0.02272    0.02670 =
         0.02675   -0.00052   -0.00300    0.00173
C2    1    0.123765    0.715507    0.674613    11.00000    0.02765    0.04547 =
         0.02445    0.00241   -0.00123    0.00226
AFIX 137
H2A   2    0.204599    0.740416    0.661015    11.00000   -1.50000
H2B   2    0.037702    0.784753    0.673141    11.00000   -1.50000
H2C   2    0.083995    0.618975    0.670520    11.00000   -1.50000
AFIX   0
C3    1   -0.133036    0.636674    0.750022    11.00000    0.02898    0.09469 =
         0.03360   -0.00320    0.00654   -0.01507
AFIX 137
H3A   2   -0.236163    0.598811    0.744551    11.00000   -1.50000
H3B   2   -0.145817    0.727701    0.760080    11.00000   -1.50000
H3C   2   -0.079082    0.567625    0.762382    11.00000   -1.50000
AFIX   0
C4    1    0.337647    0.566914    0.798329    11.00000    0.05036    0.03465 =
         0.04340    0.00996   -0.00871   -0.00844
AFIX 137
H4A   2    0.231462    0.536590    0.792939    11.00000   -1.50000
H4B   2    0.352221    0.557301    0.818810    11.00000   -1.50000
H4C   2    0.413979    0.506476    0.788703    11.00000   -1.50000
AFIX   0
C5    1    0.523481    0.761968    0.798210    11.00000    0.03276    0.04900 =
         0.04004   -0.00181   -0.01384   -0.00929
AFIX 137
H5A   2    0.598239    0.698363    0.788966    11.00000   -1.50000
H5B   2    0.537126    0.754607    0.818745    11.00000   -1.50000
H5C   2    0.541990    0.861176    0.792281    11.00000   -1.50000
AFIX   0
C6    1    0.248768    0.811355    0.805361    11.00000    0.04459    0.05426 =
         0.03861   -0.01420   -0.00075    0.00830
AFIX 137
H6A   2    0.259310    0.910784    0.798940    11.00000   -1.50000
H6B   2    0.271371    0.806232    0.825691    11.00000   -1.50000
H6C   2    0.141708    0.777988    0.801555    11.00000   -1.50000
AFIX   0
C7    1    0.621064    0.908882    0.643307    11.00000    0.05685    0.04038 =
         0.04423    0.01383    0.00573    0.00183
C8    1    0.691323    0.477428    0.642498    11.00000    0.04313    0.03933 =
         0.03703   -0.00575   -0.00664    0.00849
B1    3    0.341973    0.737665    0.756642    11.00000    0.02655    0.04503 =
         0.02668    0.00202   -0.00294   -0.00572
AFIX  24
H1A   2    0.364434    0.850045    0.750164    11.00000   -1.20000
H1B   2    0.422516    0.665371    0.745267    11.00000   -1.20000
AFIX   0
RESI 2
S1    7    0.097196    0.397356    0.569639    11.00000    0.03996    0.03491 =
         0.03520   -0.00041   -0.00385    0.00323
S2    7    0.126884    0.098133    0.574141    11.00000    0.03041    0.03617 =
         0.03131    0.00186   -0.00145    0.00470
F1    6    0.118553    0.619915    0.602050    11.00000    0.10134    0.04823 =
         0.08757   -0.02521   -0.01346    0.00877
F2    6    0.165435    0.423410    0.623683    11.00000    0.06935    0.07125 =
         0.03933   -0.01184   -0.00313   -0.00317
F3    6    0.337173    0.510963    0.596015    11.00000    0.05002    0.08924 =
         0.09404   -0.01602   -0.00217   -0.03038
F4    6    0.007753    0.150063    0.624066    11.00000    0.06619    0.07296 =
         0.05100    0.00438    0.02597    0.00953
F5    6    0.084378   -0.065661    0.617835    11.00000    0.09838    0.05509 =
         0.06908    0.02988    0.01812    0.00709
F6    6    0.252683    0.102701    0.624954    11.00000    0.06466    0.10504 =
         0.04228    0.00876   -0.01916    0.00923
O1    5    0.545074    0.226604    0.498089    11.00000    0.03096    0.05923 =
         0.02771    0.00489   -0.00257    0.00384
O2    5   -0.065179    0.384243    0.576239    11.00000    0.03264    0.04758 =
         0.07464   -0.00776   -0.01096    0.00844
O3    5    0.139869    0.481940    0.545974    11.00000    0.09832    0.04281 =
         0.04715    0.01169    0.00607    0.00381
O4    5   -0.030321    0.076789    0.564579    11.00000    0.03990    0.04236 =
         0.06557    0.00217   -0.01888   -0.00335
O5    5    0.244492    0.000423    0.565585    11.00000    0.04894    0.04749 =
         0.05584   -0.00273    0.01061    0.01355
N1    4    0.522478    0.206946    0.546167    11.00000    0.02677    0.05505 =
         0.02812    0.00329   -0.00269   -0.00261
REM AFIX 43
H1    2    0.424698    0.197733    0.543807    11.00000   -1.20000
REM AFIX 0
N2    4    0.761484    0.210643    0.524533    11.00000    0.02753    0.06414 =
         0.03053    0.00582   -0.00072    0.00218
REM AFIX 43
H2    2    0.809260    0.186169    0.540425    11.00000   -1.20000
REM AFIX 0
N3    4    0.357247    0.282630    0.460822    11.00000    0.03413    0.03445 =
         0.03037   -0.00128   -0.00503    0.00569
N4    4    0.193989    0.253126    0.570269    11.00000    0.03091    0.03954 =
         0.03597    0.00196    0.00316    0.00248
C1    1    0.607039    0.214448    0.523060    11.00000    0.02951    0.03895 =
         0.02916    0.00382   -0.00280    0.00133
C2    1    0.588799    0.198002    0.574760    11.00000    0.03638    0.06674 =
         0.02672    0.00194   -0.00271   -0.00370
AFIX 137
H2A   2    0.650208    0.109640    0.576696    11.00000   -1.50000
H2B   2    0.503988    0.197329    0.588439    11.00000   -1.50000
H2C   2    0.656669    0.281040    0.578316    11.00000   -1.50000
AFIX   0
C3    1    0.859730    0.211591    0.499480    11.00000    0.03359    0.09345 =
         0.04153    0.01165    0.00658    0.00738
AFIX 137
H3A   2    0.819840    0.141029    0.485812    11.00000   -1.50000
H3B   2    0.967577    0.187081    0.504951    11.00000   -1.50000
H3C   2    0.857503    0.307296    0.490915    11.00000   -1.50000
AFIX   0
C4    1    0.400108    0.437739    0.460997    11.00000    0.07318    0.04155 =
         0.07314    0.00903   -0.00766   -0.00198
AFIX 137
H4A   2    0.387719    0.476915    0.441888    11.00000   -1.50000
H4B   2    0.509207    0.448524    0.467360    11.00000   -1.50000
H4C   2    0.331563    0.489702    0.473858    11.00000   -1.50000
AFIX   0
C5    1    0.192495    0.270215    0.450854    11.00000    0.04196    0.08072 =
         0.04883    0.01353   -0.01643   -0.00405
AFIX 137
H5A   2    0.182849    0.307954    0.431590    11.00000   -1.50000
H5B   2    0.124824    0.325317    0.463363    11.00000   -1.50000
H5C   2    0.160847    0.169162    0.451016    11.00000   -1.50000
AFIX   0
C6    1    0.461755    0.211797    0.440535    11.00000    0.07749    0.08297 =
         0.03816   -0.01106   -0.00036    0.03103
AFIX 137
H6A   2    0.444056    0.252584    0.421680    11.00000   -1.50000
H6B   2    0.439486    0.108675    0.440077    11.00000   -1.50000
H6C   2    0.571013    0.227170    0.446399    11.00000   -1.50000
AFIX   0
C7    1    0.184863    0.492988    0.599775    11.00000    0.04327    0.04733 =
         0.05940   -0.01323   -0.00133   -0.00619
C8    1    0.117409    0.070504    0.612585    11.00000    0.04808    0.05515 =
         0.04003    0.01185    0.00474    0.00746
B1    3    0.372988    0.217051    0.491651    11.00000    0.03394    0.07063 =
         0.03431    0.01400   -0.00492   -0.00619
AFIX  24
H1A   2    0.306377    0.278941    0.506613    11.00000   -1.20000
H1B   2    0.333257    0.106780    0.492040    11.00000   -1.20000
RESI 0
AFIX   0
HKLF 4


REM  MC2_136_0m_a.res in P2(1)/n
REM wR2 = 0.1399, GooF = S = 1.060, Restrained GooF = 1.060 for all data
REM R1 = 0.0521 for 6797 Fo > 4sig(Fo) and 0.0594 for all 7945 data
REM 493 parameters refined using 4 restraints

END

WGHT      0.0814      1.2316

REM Instructions for potential hydrogen bonds
HTAB N1_1 O3_1
HTAB N1_1 O5_1
HTAB_1 N2_1 N4_$1
HTAB_1 C4_1 O3_$2
HTAB N1_2 O5_2
HTAB N1_2 N4_2
HTAB_2 N2_2 O4_$3
HTAB_2 C2_2 O2_$3
HTAB_2 C3_2 O3_$4
EQIV $5 -x, -y, -z+1
HTAB_2 C5_2 O4_$5

REM Highest difference peak  0.781,  deepest hole -0.486,  1-sigma level  0.172
Q1    1   0.6615  0.5546  0.6520  11.00000  0.05    0.78
Q2    1   0.1227  0.0728  0.5949  11.00000  0.05    0.69
Q3    1   0.1371 -0.0422  0.5722  11.00000  0.05    0.68
Q4    1   0.1405  0.4414  0.5806  11.00000  0.05    0.68
Q5    1   0.0994  0.0963  0.5977  11.00000  0.05    0.68
Q6    1   0.6265  0.9355  0.6610  11.00000  0.05    0.67
Q7    1   0.1426  0.7276  0.6929  11.00000  0.05    0.67
Q8    1   0.5763  0.2012  0.5564  11.00000  0.05    0.66
Q9    1   0.6230  0.4168  0.6795  11.00000  0.05    0.66
Q10   1   0.6215  0.9923  0.6796  11.00000  0.05    0.62
Q11   1   0.5571  0.9354  0.6858  11.00000  0.05    0.62
Q12   1   0.1978  0.4967  0.5769  11.00000  0.05    0.60
Q13   1   0.1099  0.4653  0.6106  11.00000  0.05    0.59
Q14   1   0.2171 -0.0100  0.5811  11.00000  0.05    0.59
Q15   1   0.2008  0.4847  0.5680  11.00000  0.05    0.59
Q16   1   0.3818  0.1325  0.4460  11.00000  0.05    0.59
Q17   1   0.1234  0.6290  0.5827  11.00000  0.05    0.58
Q18   1   0.1468  0.7186  0.7123  11.00000  0.05    0.57
Q19   1   0.6766  0.2472  0.5526  11.00000  0.05    0.57
Q20   1   0.6943  1.0231  0.6412  11.00000  0.05    0.55
;
_shelx_res_checksum              95610
